# Supplementary material for: Comparative genomics to explore phylogenetic relationship, cryptic sexual potential and host specificity of Rhynchosporium species on grasses
Source: BMC Genomics. 2016 Nov 22;17:953. doi: 10.1186/s12864-016-3299-5 (PMC5118889; doi:10.1186/s12864-016-3299-5)
Supplement: Additional file 2: Table S1. — SNPs in organism pairs. (XLSX 11 kb) [file 12864_2016_3299_MOESM2_ESM.xlsx]

## Sheet: Tabelle1
	Table S1. SNPs in organism pairs
	Species/isolate comparison	SNPs
	R. commune UK7 - R. commune AU2	36926
	R. commune UK7 - R. commune 13-13	46253
	R. commune UK7 - R. secalis	337409
	R. commune UK7 - R. agropyri	375152
	R. commune UK7 - R. orthosporum	5626396
	R. commune AU2 - R. commune 13-13	47430
	R. commune AU2 - R. secalis	337443
	R. commune AU2 - R. agropyri	374642
	R. commune AU2 - R. orthosporum	5626600
	R. commune 13-13 - R. secalis	338209
	R. commune 13-13 - R. agropyri	375630
	R. commune 13-13 - R. orthosporum	5626977
	R. secalis - R. agropyri	381388
	R. secalis - R. orthosporum	5638921
	R. agropyri - R. orthosporum	5635012
