# Supplementary material for: Comparative genomics to explore phylogenetic relationship, cryptic sexual potential and host specificity of Rhynchosporium species on grasses
Source: BMC Genomics. 2016 Nov 22;17:953. doi: 10.1186/s12864-016-3299-5 (PMC5118889; doi:10.1186/s12864-016-3299-5)
Supplement: Additional file 3: Table S2. — (A) Core meiotic recombination machinery genes. (B) Genes involved in sexual reproduction in the aspergilli. (XLSX 43 kb) [file 12864_2016_3299_MOESM3_ESM.xlsx]

## Sheet: Table S2A
Table S2. (A) Core meiotic recombination machinery genes.
No.	Gene annotation/ putative protein function	Annotated fungal species	Accession	Synonym	R. commune locus ID	Sim. [%]	R. secalis locus ID	R. agropyri locus ID	R. orthosporum locus ID	Transcript presence	Remarks I	Remarks II
Meiosis
Double-strand DNA breaks and processing
1	Transesterase (REC12)	N. crassa	NCU01120	SPO11	RCO7_08658	53	RSE6_11360	RAG0_10615	ro_11823_gd2	gC, 3 dpi		generation of DSBs, proper assembyl of synaptonemal complex (SC)
2	Meiotic recombination protein	A. fumigatus	KEY83879	DMC1	RCO7_01125	84	RSE6_01403	RAG0_09893	ROR1_01125	none
3	Meiotic recombination protein	N. crassa	NCU03517	REC4	RCO7_04085	66	RSE6_05204	RAG0_01373	ROR1_04085	gC, 3 dpi
4	DEAD/DEAH box DNA helicase	N. crassa	NCU09793	MER3	RCO7_00362	58	RSE6_00453	RAG0_05430	ROR1_00362	gC, 3 dpi
5	Splicing factor 3B subunit 4	N. crassa	NCU04182		RCO7_05161	81	RSE6_06643	RAG0_11791	ROR1_05161	gC, 3 dpi
6	Double-strand break repair protein	N. crassa	NCU08730	MUS23	RCO7_04839	77	RSE6_06246	RAG0_03278	ROR1_04839	gC, 3 dpi
7	DNA repair protein (USV6)	N. crassa	NCU00901	RAD50	RCO7_09975	61	RSE6_13121	RAG0_16799	ROR1_09975	gC, 3 dpi		cooperate in mediating BSB repair
8	3'-5' dsDNA exonuclease, ssDNA endonuclease	N. crassa	NCU04329	MRE11	RCO7_01212	57	RSE6_01529	RAG0_09048	ROR1_01212	gC, 3 dpi
Single strand invasion
9	DNA repair protein (MEI13)	N. crassa	NCU02741	RAD51	RCO7_06742	97	RSE6_08776	RAG0_13877	ROR1_06742	gC, 3 dpi
10	DNA repair and recombination protein (MUS11)	N. crassa	NCU04275	RAD52	RCO7_04086	58	RSE6_05208	RAG0_01377	ROR1_04086	3 dpi
11	DNA repair and recombination protein RAD54	N. crassa	NCU11255		RCO7_01826	88	RSE6_02339	RAG0_04874	ROR1_01826	gC, 3 dpi
12	Replication factor-A protein 1	N. crassa	NCU03606	RPA1	RCO7_04335	79	RSE6_05569	RAG0_09263	ROR1_04335	gC, 3 dpi
13	Replication factor-A protein 2	N. crassa	NCU07717		RCO7_04510	59	RSE6_05791	RAG0_00662	ROR1_04510	gC, 3 dpi
14	Strand exchange protein RAD55p	N. crassa	NCU08806		RCO7_03096	54	RSE6_03898	RAG0_02641	ROR1_03096	3 dpi
15	DNA repair protein XRCC3	N. crassa	NCU01771		RCO7_01719	60	RSE6_02129	RAG0_00368	ROR1_01719	gC, 3 dpi
DNA damage checkpoint
16	Genome integrity checkpoint protein	N. crassa	NCU00274	MUS21	RCO7_10133	62	RSE6_13321	RAG0_10008	ROR1_10133	gC, 3 dpi
17	Cell cycle checkpoint protein RAD17	N. crassa	NCU00517		RCO7_01624	63	RSE6_02014	RAG0_00248	ROR1_01624	gC, 3 dpi
Proteins involved in crossing over
18	DNA mismatch repair protein	N. crassa	NCU05385		RCO7_04042	54	RSE6_05149	RAG0_15192	ro_05823_gd2	gC, 3 dpi
19	DNA mismatch repair protein MutS	N. crassa	NCU10895	MSH4	RCO7_02250	54	RSE6_02834	RAG0_15338	ro_03275_gd2	gC, 3 dpi		mismatch repair (MMR) family; heterodimer formation, no role in MMR but in meiotic recombination: promote formation of crossover products
20	DNA mismatch repair MutS family	N. crassa	NCU09384	MSH5	RCO7_06777	57	RSE6_08815	RAG0_08303	ROR1_08238	none
21	ATP-dependent helicase SGS1	N. crassa	NCU08598	MUS19	RCO7_06174	61*	RSE6_07967	RAG0_02132	ROR1_06174	gC, 3 dpi	* short fragment	recQ helicase; uncharacterized protein
22	Meiosis-specific protein	N. crassa	NCU10836		n/a		n/a	n/a	n/a	n/a
23	DNA repair protein RAD16	N. crassa	NCU07440	MUS38	RCO7_06433	83	RSE6_08358	RAG0_16005	ROR1_06433	gC, 3 dpi
24	DNA excision repair endonuclease RAD2	N. crassa	NCU07498	MUS40	RCO7_03826	63	RSE6_04822	RAG0_06666	ROR1_03826	gC, 3 dpi		similarity to DNA excision repair endonuclease RAD13 (S. pombe)
Synaptonemal complex
25	Histone H2A.Z	N. crassa	NCU05347		RCO7_07531	97	RSE6_09790	RAG0_15538	ROR1_07531	gC, 3 dpi
26	Structural maintenance of chromosome: SMC protein	N. crassa	NCU09065	SMC5	RCO7_06408	63	RSE6_08325	RAG0_11646	ro_08979_gd2	3 dpi
27	Structural maintenance of chromosome: SMC protein	N. crassa	NCU02402	SMC6?	RCO7_01857	62	RSE6_02375	RAG0_04909	ROR1_01857	3 dpi
28	Exodeoxyribonuclease	N. crassa	NCU06089		RCO7_02063	58	RSE6_02625	RAG0_06827	ro_11437_gd2*	gC	*short fragment
29	Casein kinase I	N. crassa	NCU00685		RCO7_05403	88	RSE6_06033	RAG0_02409	ROR1_05403	gC, 3 dpi
30	Nucleotide excision repair protein RAD23	N. crassa	NCU07542	RAD23	RCO7_08079	68	RSE6_10618	RAG0_08025	ROR1_08079	gC, 3 dpi
31	ATP-dependent DNA helicase SRS2	N. crassa	NCU04733	MUS50	RCO7_06852	57	RSE6_08903	RAG0_08210	ROR1_06852	gC, 3 dpi
Mismatch repair proteins
32	DNA mismatch repair protein MSH2	N. crassa	NCU02230	MSH2	RCO7_08238	89	RSE6_10822	RAG0_07134	ROR1_08238	gC, 3 dpi
33	DNA mismatch repair protein MSH3	N. crassa	NCU08115	MSH3	RCO7_08150	71	RSE6_10709	RAG0_11092	ROR1_08150	gC, 3 dpi
34	DNA mismatch repair protein MSH6	N. crassa	NCU08135	MSH6	RCO7_03662	75	RSE6_04613	RAG0_10963	ROR1_03662	gC, 3 dpi
35	DNA mismatch repair protein PMS1	N. crassa	NCU08020	PMS-1	RCO7_02922	64	RSE6_03675	RAG0_11959	ROR1_02922	gC, 3 dpi
36	DNA mismatch repair protein MUTL	N. crassa	NCU09373	MLH-2	RCO7_02120	63*	RSE6_02691	RAG0_04447	ROR1_02120	gC, 3 dpi	* fragment (c. 50%)
Resolution of recombination intermediates
37	Protein involved in DNA repair and recombination	N. crassa	NCU04047		n/a		n/a	n/a	n/a	n/a
38	Crossover junction endonucleaser MUS81	N. crassa	NCU07457	MUS81	RCO7_01364	64	RSE6_01676	RAG0_09480	ROR1_01364	none
39	GIY-YIG catalytic domain containing protein	N. crassa	NCU01236	SLX1	RCO7_02357	59	RSE6_02964	RAG0_09636	ROR1_02357	gC, 3 dpi
40	DNA topoisomerase 1	N. crassa	NCU09118		RCO7_06081	77	RSE6_07862	RAG0_04542	ROR1_06081	gC, 3 dpi
41	DNA topoisomerase 2	N. crassa	NCU06338		RCO7_02801	75	RSE6_03514	RAG0_14540	ROR1_02801	gC, 3 dpi
42	DNA topoisomerase 3b	N. crassa	NCU00081		RCO7_08028	74	RSE6_10555	RAG0_13129	ROR1_08028	3 dpi
Non-homologous end joining
43	Ku70 protein	N. crassa	NCU08290	MUS51	RCO7_03566	69	RSE6_04484	RAG0_11114	ROR1_03566	gC, 3 dpi
44	Ku80 protein	N. crassa	NCU00077	MUS52	RCO7_08740	66	RSE6_11482	RAG0_09394	ROR1_08740	3 dpi
Other
45	Protein required for meiotic recombination	N. crassa	NCU04415		RCO7_06753	73	RSE6_08787	RAG0_13888	ROR1_06753	gC, 3 dpi		related to brefeldin A resistance protein
46	Repeat-induced point mutation gene	N. crassa	NCU02034		RCO7_00422	28*	RSE6_00528	RAG0_05134	ROR1_00422	none	* longer protein, gaps
47	Synaptonemal complex protein	S. cerevisiae	YIL072W	HOP1	n/a		n/a	n/a	n/a	n/a
48	Interhomolog meiotic recombination	S. cerevisiae	YGL033W	HOP2	RCO7_08377	31*	RSE6_10993	RAG0_08983	ROR1_08377	3 dpi	* Ro
49	Interhomolog meiotic recombination	S. cerevisiae	YGL183C	MND1	RCO7_02095	15*	RSE6_02661	RAG0_06787	ROR1_02095	gC	* C-term of c.700-aa protein
Cohesion
Adherin
50	Subunit of cohesin loading factor	N. crassa	NCU05250		RCO7_04573	63	RSE6_05865	RAG0_00736	ROR1_04573	gC, 3 dpi
Chromosome cohesion
51	Cohesin complex subunit	N. crassa	NCU01323	SMC1	RCO7_07760	81	RSE6_10099	RAG0_01281	ROR1_07760	gC, 3 dpi
52	Chromosome segregation protein SUDA	N. crassa	NCU07554	SMC3	RCO7_11281	75	RSE6_14685	RAG0_02031	ROR1_11281	gC, 3 dpi
53	Cohesin complex subunit required for sister chromatid cohesion	N. crassa	NCU01247	SCC3	RCO7_10619	60	RSE6_13929	RAG0_13997	ROR1_10619	gC, 3 dpi
54	DSB repair protein (SCC1)	N. crassa	NCU03291	RAD21	RCO7_06547	72	RSE6_08521	RAG0_15434	ROR1_06547	gC, 3 dpi
55	Cohesin complex subunit, sister chromatid cohesion	N. crassa	NCU03190	REC8	RCO7_06371	45	RSE6_08254	RAG0_10101	ROR1_06371	gC, 3 dpi
56	Protein required for establishment and maintenance of sister chromatid cohesion	N. crassa	NCU00242	V-SNARE	RCO7_07773	70*	RSE6_10117	RAG0_01260	ROR1_07773	gC, 3 dpi	* partial sequence?
Separin
57	Separin	N. crassa	NCU00205		RCO7_10581	55	RSE6_13884	RAG0_10344	ROR1_10581	gC
Condensins
58	Nuclear condensin complex subunit	N. crassa	NCU07679	SMC2	RCO7_03143	81	RSE6_03962	RAG0_02707	ROR1_03143	gC, 3 dpi
59	Nuclear condensin complex subunit	N. crassa	NCU09063	SMC4	RCO7_02074	76	RSE6_02636	RAG0_06814	ROR1_02074	gC, 3 dpi
60	Condensin Cnd1	N. crassa	NCU09297		RCO7_08367	82	RSE6_10981	RAG0_08969	ROR1_08367	gC
61	Condensin subunit Cnd3	N. crassa	NCU06216		RCO7_08984	80	RSE6_11846	RAG0_16496	ROR1_08984	3 dpi
Chromosome segregation
62	Spindle pole body component alp14	N. crassa	NCU04535		RCO7_10803	69	RSE6_05298	RAG0_11703	ROR1_10803	gC, 3 dpi
63	HEC/Ndc80p family protein	N. crassa	NCU03899		RCO7_02383	78	RSE6_03000	RAG0_11180	ROR1_02383	none		outer kinetochor protein
64	Chromosome segregation protein	N. crassa	NCU07984		RCO7_07551	70*	RSE6_09816	RAG0_13426	ROR1_07551	gC, 3 dpi	* fragment (50%)
65	Swi3 domain-containing protein	N. crassa	NCU01858	CSM3	RCO7_08856	55	RSE6_11644	RAG0_07934	ro_09713_gd2	gC, 3 dpi		chromosome segregation in meiosis protein 3
66	Carboxy-terminal kinesin 2	N. crassa	NCU04581		RCO7_07335	71	RSE6_09535	RAG0_03559	ROR1_07335	gC, 3 dpi
67	Tubulin a-chain	N. crassa	NCU09132		RCO7_04707	90	RSE6_06085	RAG0_08491	ROR1_04707	3 dpi
68	Tubulin g-chain	N. crassa	NCU03954	TBG	RCO7_03481	96	RSE6_04369	RAG0_07253	ROR1_03481	gC, 3 dpi
69	Tubulin a-chain	N. crassa	NCU09468	TBA2	RCO7_01658		RSE6_02054	RAG0_00291	ROR1_01658	gC, 3 dpi
Anaphase-promoting complex
70	Anaphase-promoting complex/cyclosome subunit APC1	N. crassa	NCU05901		RCO7_01986	62	RSE6_02530	RAG0_06935	ro_02980_gd2	gC, 3 dpi
71	Anaphase-promoting complex protein APC5	N. crassa	NCU01963		RCO7_09190	69	RSE6_12112	RAG0_07019	ROR1_09190	none
72	Anaphase-promoting complex subunit CUT9	N. crassa	NCU01377		RCO7_07942	80	RSE6_10445	RAG0_04181	ROR1_07942	3 dpi
73	WD repeat-containing protein slp1	N. crassa	NCU02616		RCO7_05598	84	RSE6_07210	RAG0_08567	ROR1_05598	gC, 3 dpi		rel. to cell cycle protein p55cdc
74	Anaphase-promoting complex subunit 8	N. crassa	NCU01174	CDC23	RCO7_07921	75	RSE6_10415	RAG0_04213	ROR1_07921	3 dpi
75	Nuclear protein BIMA	N. crassa	NCU00213	bimA	RCO7_07271	63	RSE6_09449	RAG0_03640	ROR1_07271	gC, 3 dpi
75	Anaphase-promotin complex subunit 10	N. crassa	NCU08731		RCO7_00435	69*	RSE6_00548	RAG0_05115	ROR1_00435	gC, 3 dpi	* fragment (50%)
77	WD repeat-containing protein SRW1	N. crassa	NCU01269		RCO7_07762	84	RSE6_10101	RAG0_01279	ROR1_07762	3 dpi		probable FZR protein (Fizzy-related protein)
78	Meisosis-specific AP/C activator protein AMA1	N. crassa	NCU01572		RCO7_03235	65	RSE6_04073	RAG0_10834	ROR1_03235	gC, 3 dpi
Transcription factor and gene regulation
79	Meisosis-specific transcription factor	N. crassa	NCU09915		RCO7_07620	56	RSE6_09911	RAG0_12055	ROR1_07620	none		related to meiosis-specific protein NDT80, female sexual dev. protein-1
80	Histone-lysine N-methyltransferase	N. crassa	NCU06266		RCO7_10082	55	RSE6_13251	RAG0_05309	ROR1_10082	gC, 3 dpi
81	Ankyrin repeat protein	N. crassa	NCU00388		RCO7_09856	52	RSE6_12959	RAG0_08165	ROR1_09856	gC, 3 dpi
82	SNF2 family ATP-dependent chromatin-remodelling factor SNF21	N. crassa	NCU06488		RCO7_10599	75	RSE6_13903	RAG0_10365	ROR1_10599	gC, 3 dpi
Signal transduction
83	Ca2+/calmodulin-dependent protein kinase-1	N. crassa	NCU09123		RCO7_06084	86	RSE6_07866	RAG0_04538	ro_08507_gd2	gC, 3 dpi
84	Protein kinase GSK3	N. crassa	NCU04185		RCO7_05163	97	RSE6_06645	RAG0_11794	ro_07314_gd2	gC, 3 dpi		probable glycogen synthase kinase 3a (!)
85	Serine/threonine-protein kinase RIM15	N. crassa	NCU07378		RCO7_04625	74	RSE6_05933	RAG0_00805	ro_06528_gd2	gC, 3 dpi		related to protein kinase cek1
Pheromone proteins essential for mating
86	a-Factor precursor processing enzyme	S. cerevisiae	YLR389C	STE23	RCO7_07190	57	RSE6_09344	RAG0_03742	ROR1_07190	gC, 3 dpi
87	Ras and a-factor converting enzyme	S. cerevisiae	YMR274C	RCE1	RCO7_10285	44	RSE6_13526	RAG0_09673	ROR1_10285	gC, 3 dpi		CAAX prenyl protease-2
88	a-Factor precursor processing enzyme ACP1	S. cerevisiae	YJR117W	STE24	RCO7_06238	65	RCO7_06238	RAG0_01007	ROR1_06238	gC, 3 dpi		CAAX prenyl protease-1 (zinc metallo-protease)
89	a-Factor precursor processing enzyme	S. cerevisiae	YGL203C	KEX1	RCO7_04144	42*	n/a	RAG0_01460	ROR1_04144	gC, 3 dpi	* C-term gaps	carboxypeptidase B-like
90	Pheromone receptor	P. anserina	Pa_4_1380	PRE2	RCO7_00755**	41*	RSE6_00946	RAG0_05543	ROR1_00755	3 dpi	* C-term gaps	** also in Table S3B
91	Farnesyltransferase b subunit	P. anserina	Pa_4_7760	RAM1	RCO7_00475	58	n/a	RAG0_05065	ROR1_00475	gC, 3 dpi		CAAX prenyl transferase
92	Putative ABC transporter expressed in the mitochondrial inner membrane	P. anserina	Pa_5_11640	STE6	RCO7_03702	59	RSE6_04664	RAG0_10906	ROR1_03702	gC, 3 dpi		"Full-size" ABC transporter responsible for export of the a-factor mating pheromone (P. anserina S mat+)
Expanded core meiotic recombination machinery
93	DNA mismatch repair protein (mutL)	N. crassa	NCU08309	MLH1	RCO7_04420	80	RSE6_05682	RAG0_00545	ROR1_04420	gC, 3 dpi
94	DNA mismatch repair protein (mutL2)	N. crassa	NCU09373	MLH2	RCO7_02120	63*	RSE6_02691	RAG0_04447	ROR1_02120	gC, 3 dpi		related to DNA mismatch repair protein PMS2
95	DNA mismatch repair protein	A. fumigatus	KEY78726	MLH3	RCO7_04042	49	RSE6_05149	RAG0_15192	ro_05823_gd2	gC, 3 dpi
96	DNA mismatch repair protein	N. crassa	CAE85513	PMS1	RCO7_02922	64	RSE6_03675	RAG0_11959	ROR1_02922	gC, 3 dpi
97	postreplication repair E3 ubiquitin-protein ligase (RAD18)	N. crassa	NCU05210	SMC6	RCO7_09679	59	RSE6_12735	RAG0_12875	ROR1_09679	gC, 3 dpi
98	sister chromatid cohesion protein (SPO76)	N. crassa	NCU00424	PDS5	RCO7_09793	45	RSE6_12878	RAG0_10268	ROR1_09793	gC, 3 dpi
99	DNA repair 5'-3' exonuclease (MEI9)	N. crassa	NCU16423	RAD1	RCO7_05654	61	RSE6_07287	RAG0_16049	ROR1_05654	gC, 3 dpi
	core meiotic recombination machinery (Villeneuve & Hillers, 2001)									gC	transcripts in germinated conidia
	expanded version (Ramesh et al., 2005)									3 dpi	transcripts in barley leaves 3 dpi
	expanded version (Malik et al., 2008)
SPO11	meisosis-specific recombination machinery components

## Sheet: Table S2B
Table S2. (B) Genes involved in sexual reproduction in the aspergilli.
No.	Gene	Protein function	Sex effect	A. nidulans locus ID	Reference	R. commune locus ID	Sim. [%]	R. secalis locus ID	R. agropyri locus ID	R. orthosporum locus ID	Transcript presence	Remarks	related to … (according to Pedant Genome DB)
	Perception of environmental signals
1	fphA	Red light-sensing phytochrome (P2, GAF, PHY, HKD, RRD)	Repressor	AN9008	Blumenstein et al. (2005)	RCO7_04933 RCO7_06849 RCO7_04949 RCO7_03622	55.4 49.8 47.3 47.5	RSE6_06360 RSE6_08900 RSE6_06379 RSE6_04560	RAG0_12963 RAG0_08213 RAG0_12893 RAG0_16552	ROR1_04933 ROR1_06849 ROR1_04949 ROR1_03622	gC, 3 dpi gC, 3 dpi gC, 3 dpi gC, 3 dpi		related to phytochrome
2	lreA	Blue light-sensing white-collar (LOV, PAS, zinc-fimger)	Activator	ANIA_03435	Wortmann et al. (2009)	RCO7_02000	40.4	RSE6_02549	RAG0_06917	ROR1_02000	gC, 3 dpi		related to white collar 1 protein (WC1)
3	lreB	Blue light-sensing white-collar (PAS, zinc-fimger)	A	AN3607	Purschwitz et al. (2008)	RCO7_09974	35.0	RSE6_13120	RAG0_16800	ROR1_09974	gC, 3 dpi		related to zinc-finger protein white collar 2 (WC2)
4	cryA	Blue light- and UVA-sensing cryptochrome (PHR)	R	AN0387	Bayram et al. (2008a)	RCO7_05707	66.3	RSE6_07381	RAG0_12291	ROR1_05707	3 dpi		related to deoxyribodipyramidine photo-lyase
5	veA	Light/dark response (velvet complex)	A	AN1052	Kim et al. (2002)	RCO7_07394	41.2*	RSE6_09607	RAG0_12896	ROR1_07394	gC, 3 dpi	*N-term 205 aa: 60.2%
6	VelB	Light/dark response (velvet complex)	A	AN0363	Bayram et al. (2008a)	RCO7_11195	45.7	RSE6_14604	RAG0_15882	ROR1_11195	gC, 3 dpi		related to VeA protein
7	velC	Light/dark response	A	AN2059	Pak & Yu (per. comm.)	n/a		n/a	n/a	n/a	n/a	2 short fragm. (<100 aa)
8	laeA	Light/dark response (methyl transferase)	Bimodal	AN0807	Sarikaya Bayram et al. (2010)	RCO7_05604	48.2	RSE6_07222	RAG0_08556	ROR1_01894	3 dpi	+ several add. proteins	related to methyltransferase (TAM domain)
9	imeB	Light response, low glucose sensing (?) (TXY MAP kinase)	Bimodal	AN6243	Bayram et al. (2009)	RCO7_01018	66.2	RSE6_01269	RAG0_07786	ROR1_01018	gC, 3 dpi		related to ser\thr protein kinase IME2
10	silA	Light response (zinc-finger)	R	AN1893	Han et al. (2008c)	RCO7_00597	37.4*	RSE6_00738	RAG0_10636	ro_00888_gd2	gC, 3 dpi	* many gaps	related to ARO80 - positive transcription regulator of ARO9 and ARO10
11	silG	Light response (zinc-finger)	R	AN0709	Han et al. (2005)	RCO7_05095	38.1	RSE6_06567	RAG0_06482	ROR1_05095	gC,3 dpi		related to 26S proteasome subunit RPN4
12	cpcA	Amino acid sensing (bZIP)	R	AN3675	Hoffmann et al. (2000)	RCO7_06766	24.9?	RSE6_08804	RAG0_13906	ROR1_06766	gC, 3 dpi		related to cross-pathway control protein
13	cpcB	Amino acid sensing (WD repeat)	A	AN4163	Hoffmann et al. (2000)	RCO7_01062	94.9	RSE6_01328	RAG0_09808	ROR1_01062	gC, 3 dpi		G protein b subunit
14	lsdA	High salt sensing	R	AN2330	Lee at al. (2001)	RCO7_03830	47.2	RSE6_04826	RAG0_06671	n/a	gC, 3 dpi
15	phoA	Low phosphorous sensing (cyclin-dependent kinase)	R	AN8261	Bussink & Osmani (1998)	RCO7_08787 RCO7_02613	76.0 52.6	RSE6_11545 RSE6_03279	RAG0_09333 RAG0_04691	ro_11100_gd2 ROR1_02613	gC, 3 dpi gC, 3 dpi	+ several add. proteins	probable PHO85 (or CDC28) - cyclin-dependent protein kinase
16	An-pho80	Low phosphorous sensing (cyclin)	A	AN5156	Wu et al. (2004)	RCO7_01636	41.0	RSE6_02027	RAG0_00261	ROR1_01636	gC, 3 dpi	C-term 2/3	related to negative regulatory factor PREG
17	esdC	Early sexual development (glycogen binding domain)	A	AN9121	Han et al. (2008b)	RCO7_00128	59.1	RSE6_00161	RAG0_13516	ROR1_00128	gC, 3 dpi		related to SRP40 Suppressor of mutant AC40 of RNA polym. I and III
18	fhbA (fhbB)	NO response (flavohaemoglobin)	R	AN7169	Baidya et al. (2011)	n/a		n/a	n/a	n/a	n/a
	Mating processes and signal transduction
19	MAT1	Mating type (alpha)	A	AN2755	Paoletti et al. (2007)	RCO7_091951	38.6	RSE6_12117	n/a	ROR1_09195	gC, 3 dpi	several gaps	1MAT1-1-1
20	MAT2	Mating type (HMG)	A	AN4734	Paoletti et al. (2007)	n/a		n/a	RAG0_070162	n/a	n/a		2MAT1-2-1
21	ppgA	Pheromone precursor (a-type)	A	AN5791	Paoletti et al. (2007)	n/a		n/a	n/a	n/a	n/a		(from MAT1-1 isolates, a-type from MAT1-2 isolates)
22	preA/gprB	a-type pheromone receptor (GPCR* 7 TMD)	A	AN7743	Dyer et al. (2003), Seo et al. (2004)	RCO7_08724	28.0	RSE6_11453	RAG0_16419	ROR1_08724	none	fragment (gaps + longer)	*G protein-coupled receptor; in MAT1-1 isolates)
23	preB/gprA	a-type pheromone receptor (GPCR 7 TMD)	A	AN2520	Dyer et al. (2003), Seo et al. (2004)	RCO7_00755*	44.5	RSE6_00946	RAG0_05543	ROR1_00755	3 dpi		(in MAT1-2 isolates), * also in Table 3A
24	fadA	G protein a subunit	A	AN0651	Rosén et. (1999)	RCO7_06285	94.6	RSE6_08138	RAG0_01062	ROR1_06285	gC, 3 dpi
25	sfaD	G protein b subunit	A	AN0081	Rosén et. (1999)	RCO7_00595	90.4	RSE6_00736	RAG0_10638	ROR1_00595	gC, 3 dpi
26	gpgA	G protein g subunit	A	AN2742	Seo et al. (2005)	RCO7_07754	34.7*	RSE6_10090	RAG0_01290	ro_10789_gd2	gC, 3 dpi	*C-term. half: 68.0%	*identical with alternative gene model: RCO7_01995_augest90
27	flbA	Regulator of G protein signaling	A	AN5893	Han et al. (2001)	RCO7_03148	60.5	RSE6_03970	RAG0_02715	ROR1_03148	gC		related to developmental regulator FlbA
28	phnA	Phosphoducin*-like chaperone	A	AN0082	Seo & Yu (2006)	RCO7_00596	47.7	RSE6_00737	RAG0_10637	ROR1_00596	gC, 3 dpi		*cytosolic regulator of G protein-mediated signaling
29	STE20	MAP kinase kinase kinase kinase (MAP4K)	N/A	AN5674	Dyer et al. (2003)	RCO7_06606	57.0	RSE6_08595	RAG0_01924	ROR1_06606	gC, 3 dpi		related to severin kinase
30	steC/steB	MAP kinase kinase Kinase (MAP3K)	A	AN2269	Wei et al. (2003)	RCO7_05215	59.8	RSE6_06713	RAG0_03901	ROR1_05215	gC, 3 dpi
31	STE7	MAP kinase kinase (MAP2K)	A	AN3422	Paoletti et al. (2007)	RCO7_00778	59.7	RSE6_00974	RAG0_05515	ROR1_00778	gC, 3 dpi		probable dual specificity MAP2K 1
32	mpkB	MAP kinase(MAPK)	A	AN3719	Paoletti et al. (2007)	RCO7_08271	94.6	RSE6_10864	RAG0_07177	ROR1_00818	gC, 3 dpi	+ 2 add. proteins	pathogenicity MAPK 1
33	steA	Transcription factor (homoeodomain and zinc-finger)	A	AN2290	Vallim et al. (2000)	RCO7_08737	69.9	RSE6_11478	RAG0_09398	ROR1_08737	gC, 3 dpi
34	ste50	Kinase cascade regulator	A	AN7252	Paoletti et al. (2007)	RCO7_00364	59.8	RSE6_00455	RAG0_05432	ROR1_00364	gC, 3 dpi		related to MAPK pathway-interacting Ubc2
35	rasA	Small G protein (GTPase)	R	AN0182	Hoffmann et al. (2000)	RCO7_09934	90.2	RSE6_13060	RAG0_05677	ro_13595_gd2	gC, 3 dpi		probable RAS-like protein
36	gprD	GPCR (seven transmembrane)	R	AN3387	Han et al. (2004)	RCO7_03880	44.8	RSE6_04903	RAG0_06742	ROR1_03880	3 dpi
37	gprK	GPCR (seven transmembrane)	A	AN7795	Yu (pers. commun.)	n/a		n/a	n/a	n/a	n/a
38	gibB	G protein (b subunit-like)	A	N/A	Kong & Yu (pers. commun.)								RACK1 homologue, regulation of cAMP signaling
39	ricA	GDP/GTP nucleotide exchange factor	A	N/A	Kwon & Yu (pers. commun.)								homologue of animal RIC-8 protein: GTP/GDP exchange in the absence of GPCR
40	sakA/hogA	Osmotic and oxidative stress response (MAP kinase)	R	AN1017	Kawasaki et al. (2002)	RCO7_02939	79.9	RSE6_03698	RAG0_11982	ro_04202_gd2	gC, 3 dpi	+ several add. proteins	MAPK HOG1; repressor of SteA-dep. morphogenesis under unfav. Conditions
41	atfA	Stress response (bZIP domain)	R	AN2911	Lara-Rojas et al. (2011)	RCO7_00845	47.0	RSE6_01054	RAG0_11355	ROR1_00845	gC		related to transcription factor atf1+
	Transcription factors and other regulatory proteins
42	stuA	Transcription factor (bHLH, APSES)	A	AN5836	Wu & Miller (1997)	RCO7_04332 RCO7_11358	52.7 22.3?	RSE6_05566 RSE6_14772	RAG0_09260 RAG0_08927	ro_04873_gd2 ro_11513_gd2	gC, 3 dpi gC, 3 dpi	2nd protein: 120 aa fragm. with high similarity	probable ascospore maturation-1 protein (Asm-1)
43	medA	Transcription factor (bHLH, APSES)	A	AN6230	Busby et al. (1996)	RCO7_01801	48.4	RSE6_02260	RAG0_15604	ROR1_01801	gC, 3 dpi		related to transcription factor medusa
44	devR	Transcription factor (bHLH)	A	AN7553	Tüncher et al. (2004)	RCO7_04692	36.3	RSE6_06058	RAG0_08467	ROR1_04692	gC, 3 dpi	partial: 332/506	related to protein esc1
45	dopA	Transcription factor (leucine-zipper)	A	AN2094	Pascon & Miller (2000)	RCO7_06063	58.7	RSE6_07840	RAG0_04564	ro_08470_gd2 ro_08471_gd2	gC, 3 dpi		probable regulator of reproduction DopA
46	nsdC	Transcription factor (zinc-finger)	A	AN4263	Kim et al. (2009)	RCO7_06138	44.9	RSE6_07933	RAG0_04472	ROR1_06138	gC, 3dpi		probable zinc finger protein 771; novel C2HC motif
47	nsdD	Transcription factor (zinc-finger)	A	AN3152	Han et al. (2001)	n/a		n/a	n/a	ROR1_01169	n/a	partial: 240/461	GATA-type transcripton factor
48	nosA	Transcription factor (zinc-finger)	A	AN1848	Vienken & Fischer (2006)	RCO7_06039	55.0	RSE6_07812	RAG0_04592	ROR1_06039	gC, 3 dpi		probable transcriptional regulatory protein pro1, rosA paralog
49	rosA	Transcription factor (zinc-finger)	R	AN5170	Vienken et al. (2005)	RCO7_06039	47.9	RSE6_07812	RAG0_04592	ROR1_06039	gC, 3 dpi		probable transcriptional regulatory protein pro1, nosA paralog
50	flbC	Transcription factor (zinc-finger)	R	AN2421	Kwon et al. (2010a)	RCO7_06662	54.3	RSE6_08665	RAG0_01856	ROR1_06662	gC, 3dpi		related to krueppel protein
51	flbE	Transcription factor (putative)	R	AN0721	Kwon et al. (2010b)	RCO7_02863	28.1?	RSE6_03603	RAG0_06450	ROR1_02863	gC, 3 dpi	3 fragments
52	fhpA	Transcription factor (forkhead)	A	AN4521	Lee et al. (2005)	RCO7_05691	30.8	RSE6_07354	RAG0_12327	ROR1_05691	gC, 3 dpi	fragment: 180/513
53	nrdA/msnA	Transcription factor (zinc-finger)	R	AN1652	Jeon et al. (2009)	RCO7_02086	46.9	RSE6_02651	RAG0_06797	ROR1_02086	gC, 3dpi		related to cutinase G-box binding protein
54	rcoA	Developmental regulation (WD repeat)	A	AN6505	Todd et al. (2006)	RCO7_05174	66.2	RSE6_06662	RAG0_03947	ro_07331_gd2	gC, 3dpi		probable transcriptional repressor rco-1
55	csnA	COP9 signalosome subunit (PCI)	A	AN1491	Busch et al. (2007)	RCO7_08122	55.6	RSE6_10668	RAG0_08090	ROR1_08122	gC, 3 dpi		(G-protein pathway suppressor)
56	csnB	COP9 signalosome subunit (PCI)	A	AN4783	Busch et al. (2007)	RCO7_03598	78.9	RSE6_04524	RAG0_14100	ROR1_03598	gC, 3 dpi		probable COP9 signalosome subunit 2 (CsnB)
57	csnD	COP9 signalosome subunit (PCI)	Bimodal	AN1539	Busch et al. (2003, 2007)	RCO7_04668	64.2	RSE6_05989	RAG0_08436	ROR1_04668	gC, 3 dpi		COP9 signalosome complex subunit 4
58	csnE	COP9 signalosome subunit (MPN+ with JAMM deneddylase)	Bimodal	AN2129	Busch et al. (2007)	RCO7_00585	73.9	RSE6_00723	RAG0_10655	ROR1_00585	gC, 3 dpi		subunit 5 CSN5
59	csnG/acoB	COP9 signalosome subunit (PCI)	A	AN3623	Lewis & Champe (1995), Busch et al. (2007)	RCO7_05879	48.5	RSE6_7609	RAG0_07608	ROR1_05879	gC, 3 dpi	similarity 2/3	related to AcoB protein
60	candA-C	Protein neddylation	A	AN2458	Helmstaedt et al. (2011)	RCO7_00657	47.1?	RSE6_00820	RAG0_05244	ROR1_00657	gC, 3 dpi	C-term. fragment	related to TBT- (TATA-binding protein) interacting protein TIP120
61	candA-N	Protein neddylation	A	AN10306	Helmstaedt et al. (2011)	RCO7_00657	14.3?	RSE6_00820	RAG0_05244	ROR1_00657	gC, 3 dpi	N-term. fragment	related to TBT- (TATA-binding protein) interacting protein TIP121
	Endogenous physiological processes
62	ppoA	Oxylipin biosynthesis (dioxygenase)	A	AN1967	Tsitsigiannis et al. (2004)	n/a		n/a	n/a	n/a	n/a		PpoA: psiBa, psiCa (8' oxylipins)
63	ppoB	Oxylipin biosynthesis	A	AN6320	Tsitsigiannis et al. (2005)	RCO7_02528 RCO7_03614	42.1 37.4	RSE6_03176 RSE6_04551	RAG0_11860 RAG0_16565	ROR1_02528 ROR1_03614	gC, 3 dpi 3 dpi		related to Psi factor-producing oxygenase A (52%/44% similarity)
64	ppoC	Oxylipin biosynthesis	R	AN5028	Tsitsigiannis et al. (2005)	RCO7_02528 RCO7_03614	56.5 43.1	RSE6_03176 RSE6_04551	RAG0_11860 RAG0_16565	ROR1_02528 ROR1_03614	gC, 3 dpi 3 dpi		related to Psi factor-producing oxygenase A (10' oxylipins) (63%/53% similarity)
65	noxA	Generation of reactive oxgen species (NADPH oxidase)	A	AN5457	Lara-Ortíz et al (2003)	RCO7_05843	81.0	RSE6_07560	RAG0_07552	ROR1_05843	gC, 3 dpi		cytochrome b-245 heavy chain subunit b
66	sidC	Intracellular siderophore synthesis (non-ribosomal peptide synthetase)	A	AN0607	Eisendle et al. (2006)	RCO7_120103 RCO7_120081 RCO7_120092	31.8 22.3 30.1	RSE6_05701 RSE6_06847 RSE6_11869	RAG0_00566 RAG0_01665 RAG0_06072	ROR1_04438 ROR1_09001 ROR1_05315	gC, 3 dpi gC, 3 dpi gC, 3 dpi		related to non-ribosomal peptide synthetase; 1NRPS1, 2NRPS2, 3NRPS3
67	trxA	Regulation of cellular redox state (thioredoxin system)	A	AN0170	Thön et al. (2007)	RCO7_01760	35.8*	RSE6_02181	RAG0_00420	ROR1_00853	gC, 3dpi	*C-term. Half: 61.3%	probable thioredoxin
68	mutA	a-1,3-glucanase/mutase	A	AN7349	Wei et al. (2001)	RCO7_02125	43.3	RSE6_02696	RAG0_04441	ROR1_02125	gC		related to mutanase
69	hxtA	High-affinity hexose transporter	A	AN6923	Wei et al. (2004)	RCO7_02498	69.1	RSE6_03139	RAG0_13146	ROR1_025498	3 dpi		many additional proteins
	Ascospore production and maturation
70	grrA	Protein ubiquitinylation (F-box)	A	AN10516	Krappmann et al. (2006)	RCO7_07839	22.0	RSE6_10200	RAG0_01168	ROR1_07839	gC, 3 dpi		probable F-box/LRR-repeat protein 2
71	samB	Cell polarity, nuclear positioning (Zinc-finger)	A	AN0078	Kuger & Fischer (1998)	RCO7_10115	62.2	RSE6_13297	RAG0_10029	ROR1_10115	gC, 3 dpi
72	strA	Striatin scaffolding and Ca signaling	A	AN8071	Wang et al. (2010)	RCO7_07543	63.0	RSE6_09805	RAG0_15522	ROR1_07543	gC, 3 dpi		probable signal transduction scaffold protein, essential for virulence and fertility, probable striatin Pro11
73	tubB	Microtubule assembly (a-tubulin)	A	AN0316	Kirk & Morris (1991)	RCO7_01658	92.0	RSE6_02054	RAG0_00291	ROR1_01658	gC, 3 dpi		a-tubulin B
74	vosA	Trehalose production	A	AN1959	Ni & Yu (2007)	RCO7_00466	40.6	RSE6_00585	RAG0_05078	ROR1_00466	gC	fragment	uncharacterized protein
gC	transcripts in germinated conidia
3 dpi	transcripts in barley leaves 3 dpi
