# Supplementary material for: Comparative genomics to explore phylogenetic relationship, cryptic sexual potential and host specificity of Rhynchosporium species on grasses
Source: BMC Genomics. 2016 Nov 22;17:953. doi: 10.1186/s12864-016-3299-5 (PMC5118889; doi:10.1186/s12864-016-3299-5)
Supplement: Additional file 5: Table S3. — CAZymes. (XLSX 24 kb) [file 12864_2016_3299_MOESM5_ESM.xlsx]

## Sheet: CAZymes
	Table S3. CAZymes.
	Fungal species	Host1	GH	CE	PL	GT	CBM	AA	S
	Fusarium oxysporum	M/D/G	396	197	25	128	119		865
	Fusarium verticillioides	M	332	183	26	109	92		742
	Glomerella graminicola	M	322	138	15	106	95		676
	Magnaporthe oryzae	M	287	136	5	103	121		652
	Bipolaris sorokiniana2	M	288	141	16	104	97		646
	Fusarium graminearum	M	279	144	21	109	83		636
	R. agropyri	M	282	132	10	113	82	82	619
	Gaeumannomyces graminis	M	295	115	6	94	104		614
	Phaeosphaeria nodorum	M	291	144	10	96	66		607
	R. commune	M	274	134	10	114	74	80	606
	R. secalis	M	265	126	10	115	79	72	595
	Pyrenophora teres	M	268	127	11	104	68		578
	Cladosporium fulvum	D	283	128	11	109	46		577
	Pyrenophora tritici	M	265	125	10	105	57		562
	Botryotinia fuckeliana	M/D	256	119	11	104	69		559
	Magnaporthe poae	M	257	92	6	80	93		528
	Sclerotinia sclerotiorum	D	234	99	5	93	86		517
	Fomitiporia mediterranea	M/D	230	95	8	82	41		456
	Zymoseptoria tritici3	M	188	95	4	106	21		414
	Puccinia graminis	M	155	64	6	91	15		331
	Puccinia triticina	M	137	62	3	75	15		292
	Ustilago maydis	M	117	64	3	69	11		264
	Melampsora laricis-populina	D/G	108	61	6	54	15		244
	Blumeria graminis	M	67	30	0	59	14		170
	Nutritional stragtegy:
	biotrophic
	hemibiotrophic
	necrotrophic
	1 M, monocot; D, dicot; G:gymnosperms
	2 Cochliobolus sativus
	3 Mycosphaerella graminicola
