# Supplementary material for: Comparative genomics to explore phylogenetic relationship, cryptic sexual potential and host specificity of Rhynchosporium species on grasses
Source: BMC Genomics. 2016 Nov 22;17:953. doi: 10.1186/s12864-016-3299-5 (PMC5118889; doi:10.1186/s12864-016-3299-5)
Supplement: Additional file 6: Table S4. — (A) Cell wall degrading enzymes. (B) CWDE numbers according to their substrates. (XLSX 72 kb) [file 12864_2016_3299_MOESM6_ESM.xlsx]

## Sheet: Table S4A
S4 Table. (A) Cell wall degrading enzymes
R. commune		R. secalis		R. agropyri
Gene ID	CAZy family	Gene ID	CAZy family	Gene ID	CAZy family	SP/UCS	most common substrate/enzyme type	Remarks
RCO7_04040	AA1	RSE6_05147	AA1	RAG0_17607	AA1	SP	Multicopper oxidase laccase/p-diphenol:oxygen oxidoreductase/ferroxidase , ferroxidase, laccase-like multicopper oxidase	laccase
RCO7_04645	AA1	RSE6_16072	AA1	RAG0_00827	AA1	SP
RCO7_04751	AA1	RSE6_06143	AA1	RAG0_12720	AA1	SP		laccase
RCO7_07387	AA1	RSE6_09599	AA1	RAG0_12905	AA1	SP
RCO7_07423	AA1	RSE6_09643	AA1	RAG0_13768	AA1	UCS
RCO7_09145	AA1	RSE6_00954	AA1	RAG0_16992	AA1	SP		laccase
RCO7_09746	AA1	RSE6_12805	AA1	RAG0_10190	AA1	SP		laccase
RCO7_09798	AA1	RSE6_12885	AA1	RAG0_10275	AA1	SP		laccase
RCO7_11335	AA1	RSE6_14749	AA1	RAG0_06352	AA1	SP
RCO7_02165	AA2	RSE6_02743	AA2	RAG0_04392	AA2	UCS	Class II peroxidase manganese peroxidase, versatile peroxidase, lignin peroxidase, peroxidase
RCO7_05020	AA2	RSE6_06469	AA2	RAG0_06575	AA2	SP		ligninase
RCO7_07041	(AA2)2	RSE6_09139	(AA2)2	RAG0_02193	(AA2)2	SP		N-term. cat. & C-term. non-cat.
RCO7_07202	AA2	RSE6_09360	AA2	RAG0_03727	AA2	UCS
RCO7_08190	AA2	RSE6_10760	AA2	RAG0_11037	AA2	SP		ligninase
RCO7_09252	AA2	RSE6_12189	AA2	RAG0_06300	AA2	SP		ascorbate oxidase
RCO7_01216	AA3	(RSE_01538/9)	AA3	RAG0_09055	AA3	UCS	GMC oxidoreductase cellobiose dehydrogenase, glucose 1-oxidase, aryl alcohol oxidase, alcohol oxidase, pyranose oxidase
RCO7_01485	AA3	no GM	AA2	RAG0_00047	AA3	SP		glucose oxidase
RCO7_02632	AA3	RSE6_03307	AA3	RAG0_04718	AA3	SP		hydroxynitrile lyase
RCO7_02748	partial	RSE6_03451	AA3	RAG0_14628	AA3	SP		glucose oxidase
RCO7_03818	AA3	RSE6_04813	AA3	RAG0_06658	AA3	SP		glucose oxidase
RCO7_04421	AA3	RSE6_05683	AA3	RAG0_00546	AA3	SP		glucose oxidase
RCO7_04964	AA3	RSE6_06398 +RSE6_06399	AA3	RAG0_13001	AA3	SP		glucose oxidase
RCO7_07699	AA3	RSE6_10019	AA3	RAG0_16112	AA3	SP		glucose oxidase
RCO7_08018	AA3	RSE6_10544	AA3	RAG0_13119	AA3	SP		glucose oxidase
RCO7_09048	AA3	RSE6_11941	AA3	RAG0_05765	AA3	SP		glucose oxidase
RCO7_09538	AA3	RSE6_12563		RAG0_16332	AA3	UCS
RCO7_10387	AA3	RSE6_13626	AA3	RAG0_14742	AA3	SP		glucose oxidase
RCO7_11333	AA3	RSE6_14745	AA3	RAG0_06355	AA3	SP		glucose oxidase
RCO7_00148	AA4	RSE6_00185	AA4	RAG0_13483	AA4	UCS
RCO7_04021	AA4	RSE6_05119	AA4	RAG0_12380	AA4	UCS	Lignin, vanillyl-alcohol oxidase
RCO7_09162	AA4	RSE6_12079	AA4	RAG0_07057	AA4	UCS
RCO7_05314	AA5	RSE6_06846	AA5	RAG0_01664	AA5	SP	Radical-copper oxidase Oxidase with oxygen as acceptor, galactose oxidase, glyoxal oxidase	galactose oxidase
RCO7_06011	AA5	RSE6_07775	AA5	RAG0_15862	AA5	SP		galactose oxidase
RCO7_01146	AA7	RSE6_01426	AA7	RAG0_13955	AA7	SP	Glucooligosaccharide oxidase (FAD-binding) glucooligosaccharide oxidase, chitooligosaccharide oxidase
RCO7_01437	AA7	RSE6_01780	AA7	RAG0_10509	AA7	SP
RCO7_01588	AA7	RSE6_01962	AA7	RAG0_00189	AA7	SP
RCO7_01711	AA7	RSE6_02118 +RSE6_02119	AA7	RAG0_00356	AA7	SP
RCO7_02532	AA7	RSE6_03180	AA7	RAG0_11855	AA7	SP
RCO7_03222	AA7	RSE6_04059	AA7	RAG0_10816	AA7	SP
RCO7_04792	AA7	n/a		RAG0_03212	AA7	UCS
RCO7_07105	AA7	RSE6_09232	AA7	RAG0_16156	AA7	SP
RCO7_07185	AA7	RSE6_09337	AA7	RAG0_03747	AA7	SP
RCO7_08907	AA7	RSE6_11703	AA7	RAG0_13831	AA7	SP
(n/a)		RSE6_13540	AA7	(n/a)		UCS
RCO7_10430	AA7	RSE6_13690	AA7	RAG0_07360	AA7	SP
RCO7_01526	AA8	RSE6_01890	AA8	RAG0_00105	AA8	SP	Iron reductase domain	cellobiose dehydrogenase
RCO7_04718	AA8	RSE6_06100	AA8	RAG0_12763	AA8	SP		cellobiose dehydrogenase
RCO7_10127	AA8	RSE6_13315	AA8	RAG0_10014	AA8	SP		cellobiose dehydrogenase
RCO7_00973	AA9	RSE6_01218	AA9	RAG0_07734	AA9	UCS	Cu-dependent lytic polysaccharide monooxygenases (LPMOs), formerly GH61 [cleavage of cellulose chains with oxidation of various carbons (C-1, C-4 and C-6)]
RCO7_01296	AA9-CBM1	RSE6_10278	AA9-CBM1	RAG0_16128	AA9-CBM1	SP		cellulose-binding protein CEL1
RCO7_01686	AA9	RSE6_02087	AA9	RAG0_00323	AA9	SP		endoglucanase
RCO7_03829	AA9-CBM1	RSE6_04825	AA9-CBM1	RAG0_06669	AA9-CBM1	SP		endoglucanase
RCO7_03943	AA9	RSE6_04999	AA9	RAG0_08400	AA9	SP		endoglucanase
RCO7_04665	AA9	RSE6_05986	AA9	RAG0_08433	AA9	SP		cellulose-binding protein CEL1
RCO7_04824	AA9	RSE6_06230	AA9	RAG0_03259	AA9	SP		cellulose-binding protein CEL1
RCO7_05283	AA9	RSE6_06799	AA9	RAG0_03814	AA9	SP		cellulose-binding protein CEL1
RCO7_05859	AA9	RSE6_07582	AA9	RAG0_07578	AA9	SP		endoglucanase
RCO7_07363	AA9-CBM1	RSE6_09572	AA9-CBM1	RAG0_12936	AA9-CBM1	SP		endoglucanase
RCO7_07538	AA9	RSE6_09800	AA9	RAG0_15529	AA9	SP		endoglucanase
RCO7_08711	AA9-CBM1	RSE6_11430	AA9-CBM1	RAG0_16396	AA9-CBM1	SP		cellulose-binding protein CEL1
RCO7_09606	AA9	RSE6_12649	AA9	RAG0_04069	AA9	SP		cellulose-binding protein CEL1
RCO7_10242	AA9	RSE6_13463	AA9	RAG0_09743	AA9	SP		endoglucanase
	61		61		61
RCO7_01316	CBM1	RSE6_01611	CBM1	RAG0_15772	CBM1	SP	cellulose-binding
RCO7_02617	CBM1	RSE6_03290	CBM1	RAG0_04702	CBM1	SP
RCO7_02884	CBM1	RSE6_03629	CBM1	RAG0_16915	CBM1	SP
RCO7_07313	CBM1	RSE6_09504	CBM1	RAG0_03587	CBM1	SP
RCO7_04971	(CBM13)3	RSE6_06407	(CBM13)3	RAG0_05902	(CBM13)3	SP	ricin-type b-trefoil
RCO7_01241	(CBM18)2	RSE6_01573	(CBM18)4	RAG0_09087	(CBM18)2	SP	chitin-binding
RCO7_03684	CBM18	RSE6_04640	CBM18	RAG0_10935	CBM18	SP
RCO7_07896	CBM18	RSE6_10382	CBM18	RAG0_04247	CBM18	SP
RCO7_14695	CBM18	RSE6_08120	(CBM18)	RAG0_01043	CBM18	SP
RCO7_14769	CBM18	RSE6_13981	CBM18	RAG0_12535	CBM18	SP		111 aa long
RCO7_00034	CBM50	RSE6_00044	CBM50	RAG0_12165	CBM50	SP		RcLysM1
RCO7_01219	(CBM50)2	RSE6_01544	(CBM50)2	RAG0_09059	(CBM50)2	SP		RcLysM2 (2x)
RCO7_02661	(CBM50)3	RSE6_03346	(CBM50)3	RAG0_04761	(CBM50)3	SP		RcLysM3 (3x)
RCO7_06971	(CBM50)4	RSE6_09056	(CBM50)4	RAG0_02286	(CBM50)4	SP		RcLysM4 (4x)
RCO7_09843	CBM50	RSE6_12941	CBM50	RAG0_08148	CBM50	UCS		RcLysM5
RCO7_10834	(CBM50)4	RSE6_14192	(CBM50)4	RAG0_14839	(CBM50)4	UCS		RcLysM6 (4x)
RCO7_11455	CBM50	RSE6_08277	CBM50	RAG0_02359	CBM50	UCS		RcLysM7, central TMD (LysM outside)
RCO7_02974	CBM63	RSE6_03750	CBM63	RAG0_10380	CBM63	SP	cellulose-binding
RCO7_09253	CBM63	RSE6_12190	CBM63	RAG0_06301	CBM63	SP
RCO7_10157	CBM63	RSE6_13358	CBM63	RAG0_14260	CBM63	SP
	18		18		18
RCO7_01215	CE1	RSE6_01535	CE1	RAG0_09054	CE1	SP	PCW (hemicellulose) acetyl xylan esterase, cinnamoyl esterase, feruloyl esterase, carboxylesterase,	acetylxylan esterase
RCO7_01788	CE1	RSE6_02225	CE1	RAG0_15637	CE1	SP		esterase
RCO7_02896	CE1	RSE6_03643	CE1	RAG0_16421	CE1	SP		hydrolase
RCO7_06592	CE1	RSE6_08574	CE1	RAG0_01943	CE1	SP		alpha/beta hydrolase
RCO7_07087	CE1	RSE6_09205	CE1	RAG0_14946	CE1	SP		Alpha/beta hydrolase
RCO7_07148	CE1	n/a		RAG0_03790	CE1	SP		hydrolase
RCO7_08304	CE1-CBM1	RSE6_10899	CE1-CBM1	RAG0_14898	CE1-CBM1	SP		acetylxylan esterase
RCO7_08923	CE1	RSE6_11742	CE1	RAG0_16089	CE1	SP		Epoxide hydrolase
RCO7_09047	CE1	RSE6_11940	CE1	RAG0_05764	CE1	SP		acetylhydrolase
RCO7_10149	CE1	RSE6_13347	CE1	RAG0_14279	CE1	SP		poly(3-hydroxybutyrate) depolymerase
RCO7_10942	CE1	RSE6_14349	CE1	RAG0_16380	CE1	SP		carbohydrate esterase
RCO7_00246	CE10	RSE6_00308	CE10	RAG0_00070	CE10	SP	arylesterase, carboxyl esterase, acetylcholinesterase, sterol esterase	carboxyl esterase
RCO7_01019	CE10	RSE6_01271	CE10	RAG0_00765	CE10	SP		carboxyl esterase
RCO7_01195	CE10	RSE6_01505	CE10	RAG0_00775	CE10	SP		carboxyl esterase
RCO7_01239	CE10	RSE6_01569	CE10	RAG0_00872	CE10	SP		carboxyl esterase
RCO7_01936	CE10	RSE6_02899	CE10	RAG0_02063	CE10	SP		carboxyl esterase
RCO7_02304	CE10	RSE6_03342	CE10	RAG0_02275	CE10	SP		carboxyl esterase
RCO7_02659	CE10	RSE6_03643	CE10	RAG0_02560	CE10	SP		carboxyl esterase
RCO7_02896	CE10	RSE6_03889	CE10	RAG0_03445	CE10	SP		hydrolase/acyltransferase
RCO7_03085	CE10	RSE6_05691	CE10	RAG0_03731	CE10	SP		carboxyl esterase
RCO7_03557	CE10	RSE6_05894	CE10	RAG0_04000	CE10	SP		carboxyl esterase
RCO7_05953	CE10	RSE6_06530	CE10	RAG0_06034	CE10	SP		carboxyl esterase
RCO7_06218	CE10	RSE6_07451	CE10	RAG0_06520	CE10	SP		esterase/lipase
RCO7_06517	CE10	RSE6_07699	CE10	RAG0_07365	CE10	SP		dipeptidyl-peptidase
RCO7_06834	CE10	RSE6_08035	CE10	RAG0_07441	CE10	SP		carboxyl esterase
RCO7_06979	CE10	RSE6_08481	CE10	RAG0_07788	CE10	SP		carboxyl esterase
RCO7_07198	CE10	RSE6_08880	CE10	RAG0_08235	CE10	SP		carboxyl esterase
RCO7_07778	CE10	RSE6_09356	CE10	RAG0_09085	CE10	SP		carboxyl esterase
RCO7_07796	CE10	RSE6_09986	CE10	RAG0_09421	CE10	SP		carboxyl esterase
RCO7_08613	CE10	RSE6_10198	CE10	RAG0_11125	CE10	SP		carboxyl esterase
RCO7_09569	CE10	RSE6_12324	CE10	RAG0_12683	CE10	SP		peptidase
RCO7_10132	CE10	RSE6_12601	CE10	RAG0_14484	CE10	SP		carboxyl esterase
RCO7_10432	CE10	RSE6_13320	CE10	RAG0_15478	CE10	SP		hydrolase
RCO7_10537	CE10	RSE6_13827	CE10	RAG0_15889	CE10	SP		carboxyl esterase
RCO7_03621	CE12	RSE6_04559	CE12	RAG0_16556	CE12	SP	pectin acetylesterase, rhamno-galacturonan acetylesterase, acetyl xylan esterase
RCO7_10631	CE14	RSE6_13944	CE14	RAG0_15147	CE14	SP	deacetylase
RCO7_11523	CE15	n/a		n/a		SP	4-O-methyl-glucuronoyl methyl-esterase (separation of ligning from hemicell.)	Cip2
RCO7_11524	CE15	n/a		n/a		SP
RCO7_02814	CE16	RSE6_03529	CE16	RAG0_06375	CE16	SP	various carbohydrate acetyl esters	acetylesterase/lipase
RCO7_02711	CE2	RSE6_03415	CE2	RAG0_13036	CE2	SP	acetyl xylan esterase
RCO7_06767	CE3	RSE6_08805	CE3	RAG0_09396	CE3	SP	acetyl xylan esterase
RCO7_08299	CE3	RSE6_10890	CE3	RAG0_16851	CE3	SP
RCO7_08738	CE3	RSE6_11480	CE3	RAG0_11553	CE3	SP
RCO7_09481	CE3	RSE6_12490	CE3	RAG0_13907	CE3	SP		lipase
RCO7_11539	CE3	n/a		RAG0_17726	CE3	SP
RCO7_03603	CE4	RSE6_04539	CE4	RAG0_16183	CE4	SP	chitin deacetylase
RCO7_00030	CE5	RSE6_00037	CE5	RAG0_12173	CE5	SP	cutinases (acetylxylan esterases)	cutinase
RCO7_03111	CE5	RSE6_03917	CE5	RAG0_02662	CE5	SP		cutinase
RCO7_03560	CE5	RSE6_04478	CE5	RAG0_11120	CE5	SP		cutinase
RCO7_05566	CE5	RSE6_07101	CE5	RAG0_05981	CE5	SP		cutinase
RCO7_07106	CE5	RSE6_09234	CE5	RAG0_16158	CE5	SP		cutinase
RCO7_07174	CE5	RSE6_09321	CE5	RAG0_03762	CE5	SP		cutinase
RCO7_07310	CE5	RSE6_09500	CE5	RAG0_03592	CE5	SP		cutinase
RCO7_07823	CE5-CBM1	RSE6_10184	CE5-CBM1	RAG0_01185	CE5-CBM1	SP		cutinase
RCO7_08952	CE5	no GM	CE5	RAG0_12670	CE5	SP		cutinase
RCO7_09348	CE5	RSE6_12350 +RSE6_12351	CE5	RAG0_00898	CE5	SP		cutinase
RCO7_09612	CE5	RSE6_12657	CE5	RAG0_04077	CE5	SP		cutinase
RCO7_10807	CE5	RSE6_05302	CE5	RAG0_11707	CE5	SP		cutinase
RCO7_11323	CE5	RSE6_14731	CE5	RAG0_08709	CE5	SP		cutinase
RCO7_11543	CE5	RSE6_15009	CE5	RAG0_17423	CE5	SP		cutinase
RCO7_03958	CE7	RSE6_05031	CE7	RAG0_16621	CE7	SA	glycylpeptide N-tetradecanoyltransferase
RCO7_00368	CE8	RSE6_00463	CE8	RAG0_05440	CE8	SP	pectin methylesterase	PME3
RCO7_05744	CE8	RSE6_07434	CE8	RAG0_14211	CE8	SP		PME1
RCO7_08539	(CE8)4	RSE6_11195	(CE8)4	RAG0_16948	(CE8)4	SP		PME5
RCO7_01092	CE8	RSE6_01369	CE8	RAG0_09849	CE8	SP		PME2
RCO7_03266	CE8	RSE6_04116	CE8	RAG0_10882	CE8	SP		PME4
	66		62		64
RCO7_05033	GH10-CBM1	RSE6_06488	GH10-CBM1	RAG0_06558	GH10-CBM1	SP	PCW (hemicellulose), xylanase
RCO7_08528	CBM1-GH10	RSE6_11184	CBM1-GH10	RAG0_14923	CBM1-GH10	SP
RCO7_01277	GH10	RSE6_10304	GH10	RAG0_12221	GH10	SP
RCO7_03832	GH10	RSE6_04828	GH10	RAG0_06673	GH10	SP
RCO7_09065	GH10	RSE6_11963	GH10	RAG0_05791	GH10	SP
RCO7_02750	GH11	RSE6_03453	GH11	RAG0_14624	GH11	SP	PCW (hemicellulose), xylanase
RCO7_03744	GH11	RSE6_04721	GH11	RAG0_15238	GH11	SP
RCO7_07262	GH11	RSE6_09438	GH11	RAG0_03652	GH11	SP
RCO7_07824	GH11	RSE6_10185	GH11	RAG0_01184	GH11	SP
RCO7_10201	GH11	RSE6_13411	GH11	RAG0_08785	GH11	SP
RCO7_11452	GH11	RSE6_08273	GH11	RAG0_02355	GH11	SP
RCO7_00106	GH114	RSE6_00132	GH114	RAG0_00996	GH114	SA	endo-α-1,4-polygalactosaminidase
RCO7_06229	GH114	RSE6_08076	GH114	RAG0_13545	GH114	SP
RCO7_03217	GH114-CBM1	RSE6_04055	GH114	RAG0_18103	GH114	SP
RCO7_01048	(GH115)2	RSE6_01308	(GH115)2	RAG0_09791	(GH115)2	SP	PCW (hemicellulose), xylan α-1,2-glucuronidase, α-(4-O-methyl)-glucuronidase (separation of ligning from hemicellulose?)
RCO7_10476	(GH115)2	RSE6_13758	(GH115)2	RAG0_07429	(GH115)2	SP
RCO7_11556	(GH115)2	RSE6_15045	(GH115)2	RAG0_17556	(GH115)2	SP
RCO7_02151	GH12	RSE6_02727	GH12	RAG0_04409	GH12	SP	PCW (hemicellulose) endo-b-1,4 glucanase, xyloglucan endo-hydrolase, endo-β-1,3-1,4-glucanase, (xyloglucan endo-transglycosylase)
RCO7_02491	GH12	RSE6_03132	GH12	RAG0_13155	GH12	SP
RCO7_07528	GH12	RSE6_09786	GH12	RAG0_15541	GH12	SP
RCO7_07954	GH12	RSE6_10461	GH12	RAG0_04165	GH12	SP
RCO7_10613	GH12	RSE6_13922	GH12	RAG0_13989	GH12	SP
RCO7_06850	GH125	RSE6_08901	GH125	RAG0_08212	GH125	SP	FCW (mannanan) exo-α-1,6-mannosidase
RCO7_06892	GH125	RSE6_08954	GH125	RAG0_09140	GH125	SP
RCO7_09677	GH125	RSE6_12733	GH125	RAG0_12873	GH125	SP
RCO7_07471	GH127	RSE6_09708	GH127	RAG0_15818	GH127	SP	PCW (hemicellulose) β-L-arabinofuranosidase
RCO7_00169	GH128	RSE6_00208	GH128	RAG0_13458	GH128	SP	FCW β-1,3-glucanase
RCO7_01218	GH128	RSE6_01543	GH128	RAG0_09058	GH128	SP
RCO7_01808	GH128	RSE6_02313	GH128	RAG0_15593	GH128	SP
RCO7_10487	GH128	RSE6_13768	GH128	RAG0_07444	GH128	SP
RCO7_11628	GH128	RSE6_15067	GH128	RAG0_15051	GH128	SP
no GM	GH128	RSE6_01534	GH128	RAG0_02894	GH128	SP
RCO7_07427	GH13	RSE6_09647	GH13	RAG0_13764	GH13	SP	FCW(?) + ESR* (a-glucans) a-amylase, glucosidase etc. * energy storage and recovery
RCO7_00839	GH131-CBM1	RSE6_01047	GH131-CBM1	RAG0_11345	GH131-CBM1	SP	broad specificity exo-β-1,3/1,6-glucanase with endo-β-1,4-glucanase activity
RCO7_01317	GH131	RSE6_01612	GH131	RAG0_15774	GH131	SP
RCO7_09152	GH131	RSE6_12068	GH131	RAG0_07068	GH131	SP
RCO7_00971	GH131	no GM	GH131	RAG0_07732	GH131	SP
RCO7_01176	GH16	RSE6_01480	GH16	RAG0_15390	GH16	SP	PCW (hemicellulose) endo-1,3-β-galactanases, endo-1,3-β-glucanases, endo-1,3(4)-β-glucanases, endo-xyloglucanases, xyloglucan endo-transglycosylases
RCO7_03645	GH16	RSE6_04593	GH16	RAG0_10990	GH16	SP
RCO7_06821	GH16	RSE6_08868	GH16	RAG0_08248	GH16	SP
RCO7_07746	GH16	RSE6_10079	GH16	RAG0_01302	GH16	SP
RCO7_07951	GH16	RSE6_10456	GH16	RAG0_04171	GH16	UCS
RCO7_08710	GH16	n/a		RAG0_16393	GH16	SP
RCO7_10136	GH16	RSE6_13325	GH16	RAG0_10005	GH16	SP		xyloglucan endo-transglycosylase
RCO7_10827	CBM18-GH16	RSE6_14172	CBM18-GH16	RAG0_17440	CBM18-GH16	SP
RCO7_10980	GH16	RSE6_14386	GH16	RAG0_15581	GH16	SP
RCO7_11030	GH16	RSE6_14458	GH16	RAG0_13605	GH16	SP
RCO7_11361	GH16	RSE6_14777	GH16	RAG0_08931	GH16	UCS
n/a		n/a		RAG0_02902	GH16	SP
RCO7_01268	GH16	RSE6_10315	GH16	RAG0_12230	GH16	SP
RCO7_02282	GH17	RSE6_02873	GH17	RAG0_09545	GH17	SP	FCW (b-1,3-glucan) 1,3-β-D-glucan endohydrolases, 1,3;1,4-β-D-glucan endohydrolases
RCO7_08198	GH17	RSE6_10772	GH17	RAG0_07078	GH17	SP
RCO7_10534	GH17	RSE6_13825	GH17	RAG0_12685	GH17	SP
RCO7_11321	GH17	RSE6_14728	GH17	RAG0_08713	GH17	SP
RCO7_11436	GH17	RSE6_14894	GH17	RAG0_15714	GH17	SP
RCO7_00033	GH18	RSE6_00043	GH18	RAG0_12166	(CBM18)2-GH18	SP	FCW (chitin)	subgroup B/C chitinase (1093 aa) 119.9 kDa
RCO7_00747	GH18	RSE6_00936	GH18	RAG0_05555	GH18	SP		subgroup A chitinase (631 aa) 66.0 kDa
RCO7_01243	(CBM18)2-GH18	RSE6_01575	(CBM18)2-GH18	RAG0_09089	(CBM18)2-GH18	SP		subgroup B chitinase (607 aa) 65.8 kDa
RCO7_01596	CBM18-GH18	RSE6_01982	CBM18-GH18	RAG0_00213	CBM18-GH18	SP		subgroup B/C chitinase (1140 aa) 122.8 kDa
RCO7_02797	GH18	RSE6_03510	GH18	RAG0_14544	GH18	SP		subgroup A chitinase (457 aa) 49.9 kDa
RCO7_03765	GH18-CBM1	RSE6_04890+ RSE6_04891	GH18-CBM1	RAG0_06729+RAG0_06730	GH18-CBM1	SP		subgroup B chitinase (259 aa) 28.3 kDa
RCO7_04028	GH18	RSE6_05131	GH18	RAG0_12372	GH18	SP		subgroup A chitinase (436 aa) 46.6 kDa
RCO7_05257	GH18	RSE6_06763	GH18	RAG0_03848	GH18	SP		subgroup A chitinase (374 aa) 41.7 kDa
RCO7_05388	(CBM18)2-GH18	RSE6_06940	(CBM18)2-GH18	RAG0_01753	(CBM18)2-GH18-CBM18	SP		subgroup B chitinase (652 aa) 70.1 kDa
RCO7_05440	GH18	RSE6_06044	GH18	RAG0_02419	GH18	SP		subgroup A chitinase (408 aa) 46.5 kDa
RCO7_06969	(CBM50)2-CBM18-GH18	RSE6_09054	(CBM50)2-CBM18-GH18	RAG0_02288	(CBM50)2-CBM18-GH18	SP		subgroup C chitinase (1362 aa) 148.7 kDa
RCO7_11549 RCO7_10317	GH18	n/a		RAG0_13618	GH18	SP		subgroup A chitinase (341 aa) 37.6 kDa
RCO7_10835	GH18	RSE6_14193	GH18	RAG0_14837	GH18	UCS		subgroup A chitinase (895 aa) 98.4 kDa
RCO7_01953	GH18	RSE6_02494	GH18	RAG0_14354	GH18			subgroup A chitinase (395 aa) 44.5 kDa - no SP!
RCO7_02890	GH20	RSE6_03635	GH20	RAG0_16909	GH20	SP	FCW (chitin) β-1,6-N-acetylglucosaminidase
RCO7_06021	GH20	RSE6_07787	GH20	RAG0_15872	GH20	SP
RCO7_02059	(CBM50)2-GH23	RSE6_02621	(CBM50)2-GH23	RAG0_06831	(CBM50)2-GH23	UCS	FCW (chitin) lysozyme-type, peptidoglycan lytic transglycosylase	2 LysM domains
RCO7_10510	GH25	RSE6_13793	GH25	RAG0_16669	GH20	SP	bacterial peptidoglycan; lysozyme
RCO7_00510	GH27	RSE6_00637	GH27	RAG0_05021	GH27	SP	PCW (hemicellulose) α-galactosidase, α-N-acetyl-galactosaminidas, β-L-arabino-pyranosidase
RCO7_02442	GH27	RSE6_03072	GH27	RAG0_13213	GH27	SP
RCO7_03547	GH27	RSE6_04461	GH27	RAG0_11143	GH27	SP
RCO7_05030	GH27	RSE6_06484	GH27	RAG0_06562	GH27	SP
RCO7_06846	GH27-CBM13	RSE6_08897	GH27-CBM13	RAG0_08216	GH27-CBM13	SP
RCO7_10909	GH27	RSE6_14308	GH27	RAG0_01785	GH27	SP
RCO7_00960	GH28	RSE6_01203	GH28	RAG0_07719	GH28	SP	PCW (pectin), polygalacturonase, rhamno-galacturonase
RCO7_08412	GH28	RSE6_11048	GH28	RAG0_04834	GH28	SP
RCO7_10679	GH28	RSE6_14018	GH28	RAG0_12491	GH28	SP
RCO7_02100	GH29	RSE6_02667	GH29	RAG0_06780	GH29	SP	PCW (hemicellulose) fucosidase
RCO7_02322	GH3	RSE6_02922	GH3	RAG0_09590	GH3	SP	PCW (hemicellulose), β-glucosidase, xylan 1,4-β-xylosidase, α-L-arabinofuranosidase, glucan 1,3(4)-β-glucosidase etc.
RCO7_02467	GH3	RSE6_03104	GH3	RAG0_13182	GH3	UCS
RCO7_02878	GH3	RSE6_03622	GH3	RAG0_06471	GH3	SP
RCO7_03177	GH3	RSE6_04002	GH3	RAG0_10751	GH3	SP
RCO7_05290	GH3	RSE6_06813	GH3	RAG0_03802	GH3	SP
RCO7_05642	GH3	RSE6_07271	GH3	RAG0_16037	GH3	SP
RCO7_06002	GH3	RSE6_07765	GH3	RAG0_15852	GH3	SP
RCO7_07717	GH3	RSE6_10043	GH3	RAG0_01337	GH3	SP
RCO7_07931	GH3	RSE6_10430	GH3	RAG0_04198	GH3	SP
RCO7_08458	GH3	RSE6_11105	GH3	RAG0_03416	GH3	UCS
RCO7_10626	GH3	RSE6_13936	GH3	RAG0_14006	GH3	SP
RCO7_01802	GH30	RSE6_02263	GH30	RAG0_15602	GH30	SP	PCW (hemicellulose) endo-β-1,4-xylanase, β-glucosidase, β-xylosidase, β-fucosidase
RCO7_03019	GH30	RSE6_03798	GH30	RAG0_10439	GH30	SP
RCO7_06363	GH30	RSE6_08241	GH30	RAG0_10117	GH30	SP
RCO7_10185	GH30	RSE6_13387	GH30	RAG0_08807	GH30	SP
RCO7_08655	GH31	RSE6_11357	GH31	RAG0_10618	GH31	SP	PCW (starch)
RCO7_01175	GH32-CBM38	RSE6_01479	GH32-CBM38	RAG0_15391	GH32-CBM38	SP	ESR (sucrose/inulin) - invertase, endo-inulinase, endo-levanase
RCO7_07763	GH32	RSE6_10103	GH32	RAG0_01278	GH32	SA
RCO7_04475	GH35	RSE6_05745	GH35	RAG0_00613	GH35	SP	PCW (hemicellulose) β-galactosidase
RCO7_08048	GH35	RSE6_10578	GH35	RAG0_07980	GH35	SP
RCO7_09078	GH35	RSE6_11976	GH35	RAG0_05809	GH35	SP
RCO7_00691	GH39	RSE6_00868	GH39	RAG0_17304	GH39	SP	PCW (hemicellulose) α-L-iduronidase, β-xylosidase
RCO7_00018	GH43	RSE6_00024	GH43	RAG0_12187	GH43	SP	PCW (pectin + hemicellulose), in particular arabinans (in grasses: glucuronoarabinoxylans) β-xylosidase, α-L-arabinofuranosidase	uc
RCO7_01027	GH43	RSE6_01281	GH43	RAG0_09765	GH43	SP		arabinan endo-1,5-a-L-arabinosidase
RCO7_02426	GH43	RSE6_03046	GH43	RAG0_11228	GH43	SP		arabinofuranosidase
RCO7_02572	GH43	RSE6_03229	GH43	RAG0_04635	GH43	SP		arabinofuranosidase, xylosidase
RCO7_03775	GH43-CBM35	RSE6_04756	GH43-CBM35	RAG0_06598	GH43-CBM35	SP		arabinofuranosidase
RCO7_03853	GH43	RSE6_04852	GH43	RAG0_06694	GH43	SP		endo-1,4-b-xylanase
	CBM6		CBM6		CBM6
RCO7_04000	GH43	RSE6_05092	GH43	RAG0_12411	GH43	SP		xylosidase/arabinosidase
RCO7_04035	GH43	RSE6_05139	GH43	RAG0_12353	GH43	SP		arabinase
	GH43		GH43		GH43
RCO7_07621	GH43	RSE6_09913	GH43	RAG0_12053	GH43	SP		arabinofuranosidase
RCO7_07742	GH43	RSE6_10074 +RSE6_10075	GH43	RAG0_01306	GH43	SP		arabinofuranosidase
RCO7_08719	GH43	RSE6_11443	GH43	RAG0_16410	GH43	SP		arabinosidase
RCO7_04715	GH45-CBM1	RSE6_06095	GH45-CBM1	RAG0_08504	GH45-CBM1	SP	PCW (cellulose) endoglucanase
RCO7_06563	GH47	RSE6_08538	GH47	RAG0_01982	GH47	UCS	PG (N-/O-glycans)
RCO7_09279	GH47	RSE6_12226	GH47	RAG0_06214	GH47	SA	N-linked oligosaccharides exo-α-mannosidase
RCO7_10427	GH47	RSE6_13683	GH47	RAG0_16762	GH47	SP
RCO7_02378	GH47	RSE6_02991	GH47	RAG0_11172	GH47	SP
RCO7_03619	GH5-CBM1	RSE6_04557	GH5-CBM1	RAG0_16558	GH5-CBM1	SP	PCW (b-glycans), cellulase, mannanase	glc
RCO7_05666	GH5	RSE6_07306	GH5	RAG0_16313	GH5	SP		glc
RCO7_05686	GH5	RSE6_07349	GH5	RAG0_12332	GH5	SP		glc
RCO7_07463	GH5	RSE6_09693	GH5	RAG0_15804	GH5	SP		man
RCO7_08630	GH5	RSE6_11321	GH5	RAG0_14480	GH5	SP		glc
RCO7_08706	GH5	RSE6_11425	GH5	RAG0_10539	GH5	SA		glc
RCO7_10188	GH5	RSE6_13394	GH5	RAG0_08802	GH5	UCS
RCO7_10856	CBM1-GH5	RSE6_14215	CBM1-GH5	RAG0_14807	CBM1-GH5	SP		glc
RCO7_02313	GH51	RSE6_02912	GH51	RAG0_09581	GH51	SP	PCW (hemicellulose)	ara
RCO7_10186	GH51	RSE6_13391	GH51	RAG0_08804	GH51	SP		ara
RCO7_05432 +RCO7_05433	GH53	RSE6_08287 +RSE6_08288	GH53	RAG0_02370	GH53	SP	PCW (pectin) β-1,4-galactanase	ara-gal
RCO7_06523	GH55	RSE6_08491	GH55	RAG0_15466	GH55	SP	FCW (b-1,3-glucan) exo(endo)-β-1,3-glucanase	glc
RCO7_07771	GH55	RSE6_10115	GH55	RAG0_01262	GH55	SP		glc
RCO7_14305	GH55	RSE6_10660	GH55	RAG0_08080	GH55	SP		glc
RCO7_00972	CBM1-GH6	RSE6_01217	CBM1-GH6	RAG0_07733	CBM1-GH6	SP	PCW (cellulose) endoglucanase, cellobiohydrolase	glc
RCO7_11163	GH6	RSE6_10232	GH6	RAG0_01136	GH6	SP		glc
RCO7_01799	GH62	RSE6_02245	GH62	RAG0_15613	GH62	SP	PCW (hemicellulose)	ara
RCO7_03981	GH62	RSE6_05062	GH62	RAG0_17011	GH62	SP		ara
RCO7_08435	GH63	RSE6_11075	GH63	RAG0_03447	GH63	SP	N-linked oligosaccharides a-glucosidase	glc
RCO7_03378	GH65	RSE6_04246	GH65	RAG0_08666	GH65	SP	ESR (trehalose)	tre
RCO7_00415	GH67	RSE6_00518	GH67	RAG0_05143	GH67	SP	PCW (hemicellulose)	glur
RCO7_07945	GH67	RSE6_10449	GH67	RAG0_04178	GH67	SP		glur
RCO7_02523	GH7-CBM1	RSE6_03173	GH7-CBM1	RAG0_15656	GH7-CBM1	SP	PCW (cellulose) endo-β-1,4-glucanase, cellobiohydrolase, chitosanase	glc
RCO7_03548	GH7	RSE6_04463	GH7	RAG0_11139	GH7	SP		glc
RCO7_04784	GH7	RSE6_06186	GH7	RAG0_03204	GH7	SP		glc
RCO7_10902	GH7	RSE6_14302	GH7	RAG0_01773	GH7	SP		glc
RCO7_11271	GH7	RSE6_14670	GH7	RAG0_09299	GH7	SP		glc
RCO7_01497	GH72	RSE6_01852	GH72	RAG0_00068	GH72	SP	FCW biosynthesis (b-1,3-glucans) β-1,3-glucanosyltransglycosylase	glc
RCO7_04961	GH72	RSE6_06395	GH72	RAG0_12997	GH72	SP		glc
RCO7_05893	GH72-CBM43	RSE6_07625	GH72-CBM43	RAG0_07632	GH72-CBM43	SP		glc
RCO7_07964	GH72	RSE6_10475	GH72	RAG0_04152	GH72	SP		glc
RCO7_09396	GH72	RSE6_12407	GH72	RAG0_00955	GH72	SP		glc
RCO7_11185	GH72	RSE6_10256	GH72	RAG0_16252	GH72	SP		glc
RCO7_11316	GH72-CBM43	RSE6_14722	GH72-CBM43	RAG0_08721	GH72-CBM43	SP		glc
RCO7_09493	(GH74)3-CBM1	RSE6_12505	(GH74)3-CBM1	RAG0_13311	(GH74)3-CBM1	SP	PCW (hemicellulose) endoglucanase, cellobiohydrolase, xyloglucanase	glc
RCO7_09783	GH75	RSE6_12864	GH75	RAG0_10254	GH75	SP	FCW (chitin) b-1,4-chitosanase	chito
RCO7_00504	GH76	RSE6_00629	GH76	RAG0_05028	GH76	SP	FCW (mannan) a-1,6-mannanase	man
RCO7_01278	GH76	RSE6_10303	GH76	RAG0_12220	GH76	SP
RCO7_02276	GH76	RSE6_02861	GH76	RAG0_09534	GH76	SP		man
RCO7_02565	GH76	RSE6_03222	GH76	RAG0_04624	GH76	SP		man
RCO7_03097	GH76	RSE6_03899	GH76	RAG0_02642	GH76	SP		man
RCO7_03265	GH76	RSE6_04113	GH76	RAG0_10877	GH76	UCS
RCO7_03650	GH76	RSE6_04598	GH76	RAG0_10985	GH76	SP		man
RCO7_04007	GH76	RSE6_05100	GH76	RAG0_12396	GH76	SP		man
RCO7_06455	GH76	RSE6_08381	GH76	RAG0_16031	GH76	UCS
RCO7_07821	GH76	RSE6_10183	GH76	RAG0_01186	GH76	UCS
RCO7_10826	GH76	RSE6_14171	GH76	RAG0_17438	GH76	SP		man
RCO7_11437	GH76	RSE6_14895	GH76	RAG0_15715	GH76	SP		man
RCO7_03604	GH78	RSE6_04540	GH78	RAG0_16182	GH78	SP	PCW (pectin), α-L-rhamnosidase	rha
RCO7_11658	GH78	RSE6_13576	GH78	RAG0_12805	GH78	SP		rha
RCO7_03784	GH78	RSE6_16058	GH78	RAG0_06613	GH78	SP		rha
RCO7_04959	GH79	RSE6_06393	GH79	RAG0_12995	GH79	SP	β-(4-O-methyl-)glucuronidase
RCO7_00650	GH81	RSE6_00811	GH81	RAG0_05235	GH81	SP	CW (b-1,3-glucan) endo-β-1,3-glucanase
RCO7_02728	GH89	n/a		RAG0_13013	GH89	SP	N-linked oligosaccharides α-N-acetylglucosaminidase
RCO7_03585	GH92	RSE6_04505	GH92	RAG0_14081	GH92	SP	exo-a-1,2-mannosidase	man, misannotated
RCO7_09133	GH92	RSE6_12043	GH92	RAG0_05886	GH92	SP		man
RCO7_01574	GH93	n/a		RAG0_00170	GH93	SP	PCW (hemicellulose: linear α-1,5-L-arabinan) exo-α-L-1,5-arabinanase sialidase superfamily
RCO7_02061	GH93	RSE6_02623	GH93	RAG0_06829	GH93	SP
RCO7_02301	GH93	RSE6_02898	GH93	RAG0_09566 RAG0_17142	GH93	SP
RCO7_02773	GH93	n/a		RAG0_14581	GH93	SP
RCO7_09068	GH93	RSE6_11966	GH93	RAG0_05795	GH93	SP
RCO7_09278	GH93	RSE6_12225	GH93	RAG0_06210	GH93	SP
RCO7_11431	GH93	n/a		RAG0_09759 RAG0_17005	GH93	SP
	182		176		183
RCO7_00427	PL1	RSE6_00537	PL1	RAG0_05126	PL1	SP	PCW (pectin), pectate/pectin lyase
RCO7_10478	PL1	RSE6_13760	PL1	RAG0_07431	PL1	SP
RCO7_09864	PL20	RSE6_12971	PL20	RAG0_08180	PL20	SP	endo-β-1,4-glucuronan lyase
RCO7_02991	PL3	RSE6_03763	PL3	RAG0_10402	PL3	SP	PCW (pectin), pectate lyase
RCO7_04734	PL3	RSE6_06121	PL3	RAG0_12744	PL3	SP
RCO7_10005	PL3	RSE6_13155	PL3	RAG0_09960	PL3	SP
RCO7_02875	PL4	RSE6_03618	PL4	RAG0_06467	PL4	SP	PCW (pectin), rhamnogalacturonan lyase	rhamnogalacturonase
RCO7_08688	PL4	RSE6_11399	PL4	RAG0_10571	PL4	SP		rhamnogalacturonan lyase
RCO7_10989	PL4	RSE6_14400	PL4	RAG0_13234	PL4	SP		rhamnogalacturonate lyase
	9		9		9
						22 UCS:		UCS: unconventional secretion
						6.3-6.5%		SA: signal anchor

## Sheet: Table S4B
Table S4 (B) CWDE numbers according to their substrates
CAZy family	Cellulose			Hemicellulose			Lignin			Pectin			Fungal cell wall			unknown			Remarks
	Rc	Rs	Ra	Rc	Rs	Ra	Rc	Rs	Ra	Rc	Rs	Ra	Rc	Rs	Ra	Rc	Rs	Ra
AA1							9	9	9
AA2							6	6	6
AA3	13	13	13
AA4							3	3	3
AA5				2	2	2
AA7	11	11	11
AA8	3	3	3
AA9	10	10	10
AA9-CBM1	4	4	4
CBM1	4	4	4
CBM13				1	1	1
CBM18										5	5	5
CBM50													5	5	5
CBM63	3	3	3
CE1				10	9	10
CE1 -CBM1				1	1	1
CE10																23	23	23
CE12										1	1	1
CE14																1	1	1
CE15																2			deleted by insertion
CE16																1	1	1
CE2				1	1	1
CE3				5	4	5
CE4													1	1	1
CE5																13	13	13	cutinases
CE5 -CBM1																1	1	1
CE7																1	1	1
CE8										5	5	5
GH10				3	3	3
GH10-CBM1				1	1	1
CBM1-GH10				1	1	1
GH11				6	6	6
GH114													2	3	3
GH114-CBM1													1
GH115-GH115				3	3	3
GH12				5	5	5
GH125													3	3	3
GH127				1	1	1
GH128													6	6	6
GH13																1	1	1
GH131													3	3	3
GH131-CBM1													1	1	1
GH16				11	10	12
GH16 -CBM18				1	1	1
GH17													5	5	5
GH18													8	7	7
GH18-CBM1													1	1	1
GH18 -CBM18													1	1	1
CMB18-GH18													1	1
(CBM18)2-GH18													1	1	2
(CBM18)2-GH18-CBM18															1
CBM50-CBM18-GH18													1	1	1
GH20													2	2	2
(CBM50)2-GH23													1	1	1
GH25																1	1	1
GH27				5	5	5
GH27-CBM13				1	1	1
GH28										3	3	3
GH29				1	1	1
GH3				11	11	11
GH30				4	4	4
GH31																1	1	1
GH32																1	1	1
GH32-CBM38																1	1	1
GH35				3	3	3
GH39				1	1	1
GH43				8	8	8
(GH43)2				1	1	1
GH43 -CBM35				1	1	1
GH43 -CBM6				1	1	1
GH45 -CBM1	1	1	1
GH47				3	3	3										1	1	1
GH5	5	5	5	1	1	1
GH5-CBM1	1	1	1
CBM1-GH5	1	1	1
GH51				2	2	2
GH53										1	1	1
GH55													3	3	3
GH6	1	1	1
CBM1-GH6	1	1	1
GH62				2	2	2
GH63																1	1	1
GH65																1	1	1
GH67				2	2	2
GH7	4	4	4
GH7-CBM1	1	1	1
GH72													5	5	5
GH72 -CBM43													2	2	2
(GH74)3-CBM1	1	1	1
GH75													1	1	1
GH76													12	12	12
GH78										3	3	3
GH79				1	1	1
GH81													1	1	1
GH89													1		1
GH92																2	2	2
GH93				7	4	7
PL1										2	2	2
PL20										1	1	1
PL3										3	3	3
PL4										3	3	3
S	64	64	64	107	101	108	18	18	18	27	27	27	68	66	68	52	50	50
