# Supplementary material for: Comparative genomics to explore phylogenetic relationship, cryptic sexual potential and host specificity of Rhynchosporium species on grasses
Source: BMC Genomics. 2016 Nov 22;17:953. doi: 10.1186/s12864-016-3299-5 (PMC5118889; doi:10.1186/s12864-016-3299-5)
Supplement: Additional file 7: Table S5. — Secondary metabolism gene clusters. (XLSX 43 kb) [file 12864_2016_3299_MOESM7_ESM.xlsx]

## Sheet: Tabelle1
	Table S5. Secondary metabolism gene clusters.
											PKS1										n/a	na analysis possible
	R. commune	SMURF	no Cluster	RCO7_14024	RCO7_02636	RCO7_14025	RCO7_02637	RCO7_02638	RCO7_02639	RCO7_14027	RCO7_12012	RCO7_02641	RCO7_02642			RCO7_02643	RCO7_02644				no cluster	no cluster detected
	UK7	MDM		RCO7_14024	RCO7_02636	RCO7_14025	RCO7_02637	RCO7_02638	RCO7_02639	RCO7_14027	RCO7_12012	RCO7_02641	RCO7_02642			RCO7_02643	RCO7_02644				RCO7_...	homologs are not in cluster
											PKS1											no homologs
	R. secalis	SMURF	no Cluster	RSE6_03311	RSE6_03312	RSE6_03313	RSE6_03314	RSE6_03315	RSE6_03316	RSE6_03318	RSE6_03320	RSE6_03321	RSE6_03322			RSE6_03323	RSE6_03324					SM gene
		MDM	n/a	RSE6_03311	RSE6_03312	RSE6_03313	RSE6_03314	RSE6_03315	RSE6_03316	RSE6_03318	RSE6_03320	RSE6_03321	RSE6_03322			RSE6_03323	RSE6_03324					transporter
											PKS1											transferase
	R. agropyri	SMURF	no Cluster	RAG0_04722	RAG0_04723	RAG0_04724	RAG0_04726	RAG0_04727	RAG0_04728	no GM	RAG0_04730	RAG0_04731	RAG0_04732	RAG0_04734	RAG0_04736	RAG0_04737	RAG0_04738					hydratase
		MDM	no Cluster	RAG0_04722	RAG0_04723	RAG0_04724	RAG0_04726	RAG0_04727	RAG0_04728	no GM	RAG0_04730	RAG0_04731	RAG0_04732	RAG0_04734	RAG0_04736	RAG0_04737	RAG0_04738					transcription factor
					PPC decarb-oxylase					(47 aa)				(43 aa)	(53 aa)		hydrolase (protease)					hydrolase
																						oxidoreductase P450, hydroxylases, dioxygenases, oxidases, dehydrogenases
														PKS2								lyase
	R. commune	SMURF		RCO7_03803	RCO7_03804	no GM	RCO7_03805	RCO7_03807	RCO7_03808	RCO7_14064	RCO7_03809	RCO7_03810	RCO7_14063	RCO7_12013	RCO7_03812	RCO7_03813	RCO7_03814	RCO7_03815				others
	UK7	MDM	no Cluster	RCO7_03803	RCO7_03804	no GM	RCO7_03805	RCO7_03807	RCO7_03808	RCO7_14064	RCO7_03809	RCO7_03810	RCO7_14063	RCO7_12013	RCO7_03812	RCO7_03813	RCO7_03814	RCO7_03815
														PKS2
	R. secalis	SMURF		RSE6_04792	RSE6_04793	no GM	RSE6_04794	RSE6_04795	RSE6_04796	RSE6_04797	RSE6_04798	RSE6_04799	no GM	RSE6_04801	RSE6_04802	RSE6_04804	RSE6_04805	RSE6_04806
		MDM	n/a	RSE6_04792	RSE6_04793	no GM	RSE6_04794	RSE6_04795	RSE6_04796	RSE6_04797	RSE6_04798	RSE6_04799	no GM	RSE6_04801	RSE6_04802	RSE6_04804	RSE6_04805	RSE6_04806
														PKS2
	R. agropyri	SMURF		RAG0_06637	RAG0_06639	RAG0_06640	RAG0_06641	RAG0_06642	RAG0_06643	RAG0_06644	RAG0_06645	RAG0_06646	RAG0_06647	RAG0_06648	RAG0_06649	RAG0_06651	RAG0_06652
		MDM		RAG0_06637	RAG0_06639	RAG0_06640	RAG0_06641	RAG0_06642	RAG0_06643	RAG0_06644	RAG0_06645	RAG0_06646	RAG0_06647	RAG0_06648	RAG0_06649	RAG0_06651	RAG0_06652
				MFS transporter		116 aa	oxido-reductase (ADH)	(Hsp150)	(Hsp150)			oxido-reductase	(46 aa)		hydrolase			oxido-reductase
								PKS3
	R. commune	SMURF	no Cluster	RCO7_11338	no GM	RCO7_11337	no GM	RCO7_11336	RCO7_11335	no GM	RCO7_11334	RCO7_11333	RCO7_11332	RCO7_11331
	UK7	MDM		RCO7_11338	no GM	RCO7_11337	no GM	RCO7_11336	RCO7_11335	no GM	RCO7_11334	RCO7_11333	RCO7_11332	RCO7_11331
								PKS3
	R. secalis	SMURF		RSE6_14756	RSE6_14755	RSE6_14753	RSE6_14752	RSE6_14750	RSE6_14749	RSE6_14748	RSE6_14746	RSE6_14745	RSE6_14744	RSE6_14743
		MDM	n/a	RSE6_14756	RSE6_14755	RSE6_14753	RSE6_14752	RSE6_14750	RSE6_14749	RSE6_14748	RSE6_14746	RSE6_14745	RSE6_14744	RSE6_14743
								PKS3
	R. agropyri	SMURF		RAG0_06345	RAG0_06347	RAG0_06349	RAG0_06350	RAG0_06351	RAG0_06352	RAG0_06353	RAG0_06354	RAG0_06355	RAG0_06356	RAG0_06358
		MDM		RAG0_06345	RAG0_06347	RAG0_06349	RAG0_06350	RAG0_06351	RAG0_06352	RAG0_06353	RAG0_06354	RAG0_06355	RAG0_06356	RAG0_06358
				TF					oxido-reductase		hydrolase	GMC oxido-reductase		MFS transporter
					PKS4										DMATS3
	R. commune	SMURF	no Cluster	RCO7_07691	RCO7_12015	RCO7_07693	RCO7_14065	RCO7_07694	RCO7_07695	RCO7_07696	RCO7_07697	RCO7_07698	RCO7_07699	RCO7_07700	RCO7_07701	RCO7_07702	RCO7_07703	RCO7_07704
	UK7	MDM	n/a	RCO7_07691	RCO7_12015	RCO7_07693	RCO7_14065	RCO7_07694	RCO7_07695	RCO7_07696	RCO7_07697	RCO7_07698	RCO7_07699	RCO7_07700	RCO7_07701	RCO7_07702	RCO7_07703	RCO7_07704
					PKS4										DMATS3
	R. secalis	SMURF		RSE6_10009	RSE6_10010	RSE6_10012	RSE6_10013	RSE6_10014	RSE6_10015	RSE6_10016	RSE6_10017	RSE6_10018	RSE6_10019	RSE6_10020	RSE6_10021	RSE6_10022	RSE6_10023	RSE6_10024
		MDM	n/a	RSE6_10009	RSE6_10010	RSE6_10012	RSE6_10013	RSE6_10014	RSE6_10015	RSE6_10016	RSE6_10017	RSE6_10018	RSE6_10019	RSE6_10020	RSE6_10021	RSE6_10022	RSE6_10023	RSE6_10024
					PKS4										DMATS3
	R. agropyri	SMURF		RAG0_16104	RAG0_16105	RAG0_16106	no GM	RAG0_16107	RAG0_16108	RAG0_16109	RAG0_16110	RAG0_16111	RAG0_16112	RAG0_16113	RAG0_16114	RAG0_16115	RAG0_16116	RAG0_16117
		MDM	n/a	RAG0_16104	RAG0_16105	RAG0_16106	no GM	RAG0_16107	RAG0_16108	RAG0_16109	RAG0_16110	RAG0_16111	RAG0_16112	RAG0_16113	RAG0_16114	RAG0_16115	RAG0_16116	RAG0_16117
				cytochrome P450 (mono-oxygenase)		cytochrome P450 (oxydase)		Myb-family TF	cytochrome P450 (mono-oxygenase)	OMT	cytochrome P450 (mono-oxygenase)	Zn-dependent hydrolase	dehydro-genase	dioxy-genase			MFS transporter	cytochrome P450 (mon-oxygenase)
														PKS5
	R. commune	SMURF		RCO7_01918	RCO7_01917	RCO7_01916	RCO7_01915	RCO7_01914	RCO7_01913	RCO7_14650	RCO7_01911	RCO7_01910	RCO7_14037	RCO7_12016		RCO7_01907	RCO7_01906	RCO7_01905	RCO7_01904
	UK7	MDM		RCO7_01918	RCO7_01917	RCO7_01916	RCO7_01915	RCO7_01914	RCO7_01913	RCO7_14650	RCO7_01911	RCO7_01910	RCO7_14037	RCO7_12016		RCO7_01907	RCO7_01906	RCO7_01905	RCO7_01904
														PKS5
	R. secalis	SMURF		RSE6_02454	RSE6_02453	RSE6_02451	RSE6_02450	RSE6_02449	RSE6_02448	RSE6_02447	RSE6_02446	RSE6_02445	RSE6_02444	RSE6_02443	RSE6_02442	RSE6_02440	RSE6_02439	RSE6_02438	RSE6_02437
		MDM		RSE6_02454	RSE6_02453	RSE6_02451	RSE6_02450	RSE6_02449	RSE6_02448	RSE6_02447	RSE6_02446	RSE6_02445	RSE6_02444	RSE6_02443	RSE6_02442	RSE6_02440	RSE6_02439	RSE6_02438	RSE6_02437
														PKS5
	R. agropyri	SMURF		RAG0_04991	RAG0_04990	(no GM)	RAG0_04988	RAG0_04985	RAG0_04984	RAG0_18030	RAG0_04982	RAG0_04981	RAG0_04979	RAG0_04978		RAG0_04976	RAG0_04975	RAG0_04973	RAG0_04972
		MDM		RAG0_04991	RAG0_04990	(no GM)	RAG0_04988	RAG0_04985	RAG0_04984	RAG0_18030	RAG0_04982	RAG0_04981	RAG0_04979	RAG0_04978		RAG0_04976	RAG0_04975	RAG0_04973	RAG0_04972
				MFS transporter	MFS transporter			MFS transporter	a/b-hydrolase	transporter	TF	MFS transporter			(related to trans-posase)	oxido-reductase	(vesicular trafficking. VHS dom.)	(ribosome biogenesis protein)
											PKS6
	R. commune	SMURF		RCO7_05671	RCO7_05672	RCO7_05673	RCO7_05674	RCO7_05675	RCO7_05676	no GM	RCO7_12017	RCO7_05678	no GM	no GM	RCO7_05681
	UK7	MDM	n/a	RCO7_05671	RCO7_05672	RCO7_05673	RCO7_05674	RCO7_05675	RCO7_05676	no GM	RCO7_12017	RCO7_05678	no GM	no GM	RCO7_05681
											PKS6
	R. secalis	SMURF		RSE6_07312	RSE6_07313	RSE6_07314	RSE6_07317	RSE6_07318	RSE6_07319	no GM	RSE6_07320	RSE6_07322	RSE6_07324	RSE6_07325	RSE6_07326
		MDM	n/a	RSE6_07312	RSE6_07313	RSE6_07314	RSE6_07317	RSE6_07318	RSE6_07319	no GM	RSE6_07320	RSE6_07322	RSE6_07324	RSE6_07325	RSE6_07326
											PKS6
	R. agropyri	SMURF		RAG0_16308	RAG0_16307	RAG0_16306	RAG0_16305	RAG0_16304	RAG0_16303	RAG0_16302	RAG0_16301	RAG0_16300	RAG0_16299	RAG0_16298	RAG0_16297
		MDM	n/a	RAG0_16308	RAG0_16307	RAG0_16306	RAG0_16305	RAG0_16304	RAG0_16303	RAG0_16302	RAG0_16301	RAG0_16300	RAG0_16299	RAG0_16298	RAG0_16297
				MFS tranporter	purine nucleoside permease			MFS tranporter	transferase	(34 aa)			(48 aa)		ABC transporter
															PKS7
	R. commune	SMURF		RCO7_09453	RCO7_09454	RCO7_09455	no GM		RCO7_09456	RCO7_09457	RCO7_09458	RCO7_09459	RCO7_09460	RCO7_09461	RCO7_12018	RCO7_09463	RCO7_09464	RCO7_09465	RCO7_14015	RCO7_09466	RCO7_09467	RCO7_09468	RCO7_09469	RCO7_09470	RCO7_09471	RCO7_09472	RCO7_09473	no GM	RCO7_09474	no GM	no GM	RCO7_09475
	UK7	MDM		RCO7_09453	RCO7_09454	RCO7_09455	no GM		RCO7_09456	RCO7_09457	RCO7_09458	RCO7_09459	RCO7_09460	RCO7_09461	RCO7_12018	RCO7_09463	RCO7_09464	RCO7_09465	RCO7_14015	RCO7_09466	RCO7_09467	RCO7_09468	RCO7_09469	RCO7_09470	RCO7_09471	RCO7_09472	RCO7_09473	no GM	RCO7_09474	no GM	no GM	RCO7_09475
															PKS7
	R. secalis	SMURF		RSE6_12453	RSE6_12454	RSE6_12455	no GM	RSE6_12457	RSE6_12458	RSE6_12459	RSE6_12460	RSE6_12461	RSE6_12462	RSE6_12463	RSE6_12465	RSE6_12466	RSE6_12467	RSE6_12468	RSE6_12469	RSE6_12470	RSE6_12471	RSE6_12472	RSE6_12473	RSE6_12474	RSE6_12475	RSE6_12476	RSE6_12477	RSE6_12479	RSE6_12480	RSE6_12481	RSE6_12482	RSE6_12483
		MDM		RSE6_12453	RSE6_12454	RSE6_12455	no GM	RSE6_12457	RSE6_12458	RSE6_12459	RSE6_12460	RSE6_12461	RSE6_12462	RSE6_12463	RSE6_12465	RSE6_12466	RSE6_12467	RSE6_12468	RSE6_12469	RSE6_12470	RSE6_12471	RSE6_12472	RSE6_12473	RSE6_12474	RSE6_12475	RSE6_12476	RSE6_12477	RSE6_12479	RSE6_12480	RSE6_12481	RSE6_12482	RSE6_12483
															PKS7
	R. agropyri	SMURF		RAG0_11580	RAG0_11579	RAG0_11578	RAG0_11576	RAG0_11575	RAG0_11574	RAG0_11573	RAG0_11572	RAG0_11571	RAG0_11570	RAG0_11569	RAG0_11568	RAG0_11567	RAG0_11566	RAG0_11565	(RAG0_11564)	RAG0_11563	RAG0_11562	RAG0_11561	RAG0_11560	RAG0_11559	RAG0_11558	RAG0_11557	RAG0_11556	RAG0_11555	RAG0_11554	RAG0_11553	RAG0_11552	RAG0_11551
		MDM		RAG0_11580	RAG0_11579	RAG0_11578	RAG0_11576	RAG0_11575	RAG0_11574	RAG0_11573	RAG0_11572	RAG0_11571	RAG0_11570	RAG0_11569	RAG0_11568	RAG0_11567	RAG0_11566	RAG0_11565	RAG0_11564	RAG0_11563	RAG0_11562	RAG0_11561	RAG0_11560	RAG0_11559	RAG0_11558	RAG0_11557	RAG0_11556	RAG0_11555	RAG0_11554	RAG0_11553	RAG0_11552	RAG0_11551
				MFS transporter	(WD40- F-box protein)	ribonucl. P complex protein	135 aa	oxido-reductase	WD40 containing protein		(80/61/66 aa)	efflux pump	MFS transporter			mono-oxygenase	MFS transporter	TF	(61 aa)	oxido-reducase			oxido-reductase	RNA-dep. RNA polym.	transporter	eIF-4E	hydrolase		hydrolase (phospo-lipase)
										PKS8
	R. commune	SMURF		RCO7_02911	RCO7_14058	RCO7_14055	RCO7_02912	RCO7_02913	RCO7_02914	RCO7_12019	RCO7_02917	RCO7_02918	RCO7_02919	RCO7_02920	(no GM)	RCO7_02921
	UK7	MDM		RCO7_02911	RCO7_14058	RCO7_14055	RCO7_02912	RCO7_02913	RCO7_02914	RCO7_12019	RCO7_02917	RCO7_02918	RCO7_02919	RCO7_02920	(no GM)	RCO7_02921
										PKS8
	R. secalis	SMURF		RSE6_03661		RSE6_03662	RSE6_03663	RSE6_03665	RSE6_03666	RSE6_03668	RSE6_03669	RSE6_03670	RSE6_03671	RSE6_03672	RSE6_03673	RSE6_03674
		MDM	n/a	RSE6_03661		RSE6_03662	RSE6_03663	RSE6_03665	RSE6_03666	RSE6_03668	RSE6_03669	RSE6_03670	RSE6_03671	RSE6_03672	RSE6_03673	RSE6_03674
										PKS8
	R. agropyri	SMURF		RAG0_16445	RAG0_16446	no GM	RAG0_16447	RAG0_16449	RAG0_16450	RAG0_16451	RAG0_16452	RAG0_16453	RAG0_16454	RAG0_16455	RAG0_16456	*	* homolog: RAG0_11958 on sc. 83
		MDM	n/a	RAG0_16445	RAG0_16446	no GM	RAG0_16447	RAG0_16449	RAG0_16450	RAG0_16451	RAG0_16452	RAG0_16453	RAG0_16454	RAG0_16455	RAG0_16456	*
				transporter	transferase				ser/thr protein kinase			MFS transporter		oxido-reductase	(88/70 aa)	lyase
																		PKS9
	R. commune	SMURF		RCO7_08155	RCO7_08156	RCO7_08157	RCO7_08158	RCO7_08159	RCO7_08160	RCO7_08161	RCO7_14981	RCO7_08162	RCO7_08163	RCO7_08164	RCO7_14038	RCO7_08165	RCO7_08166	RCO7_12020	RCO7_08168	RCO7_08169	RCO7_14056	no GM	RCO7_08170	RCO7_08171	RCO7_08172	no GM	RCO7_14980	RCO7_08173	RCO7_14978	RCO7_08174
	UK7	MDM	no Cluster	RCO7_08155	RCO7_08156	RCO7_08157	RCO7_08158	RCO7_08159	RCO7_08160	RCO7_08161	RCO7_14981	RCO7_08162	RCO7_08163	RCO7_08164	RCO7_14038	RCO7_08165	RCO7_08166	RCO7_12020	RCO7_08168	RCO7_08169	RCO7_14056	no GM	RCO7_08170	RCO7_08171	RCO7_08172	no GM	RCO7_14980	RCO7_08173	RCO7_14978	RCO7_08174
																		PKS9
	R. secalis	SMURF		RSE6_10715	RSE6_10716	RSE6_10717	RSE6_10718	RSE6_10719	RSE6_10720	no GM	RSE6_10721	RSE6_10722	RSE6_10724	RSE6_10725	no GM	RSE6_10726	RSE6_10727	RSE6_10728	RSE6_10729	RSE6_10730	RSE6_10731	RSE6_10732	RSE6_10733	RSE6_10734	RSE6_10735	RSE6_10736	RSE6_10737	RSE6_10738	RSE6_10739	RSE6_10741
		MDM	no Cluster	RSE6_10715	RSE6_10716	RSE6_10717	RSE6_10718	RSE6_10719	RSE6_10720	no GM	RSE6_10721	RSE6_10722	RSE6_10724	RSE6_10725	no GM	RSE6_10726	RSE6_10727	RSE6_10728	RSE6_10729	RSE6_10730	RSE6_10731	RSE6_10732	RSE6_10733	RSE6_10734	RSE6_10735	RSE6_10736	RSE6_10737	RSE6_10738	RSE6_10739	RSE6_10741
																		PKS9
	R. agropyri	SMURF		RAG0_11086	RAG0_11085	RAG0_11084	RAG0_11083	RAG0_11082	no GM	RAG0_11081	RAG0_11077	RAG0_11076	RAG0_11075	RAG0_11074	(no GM)	RAG0_11072/3	RAG0_11071	RAG0_11070	RAG0_11069	RAG0_11068	RAG0_11067	RAG0_11066	RAG0_11065	RAG0_11063	RAG0_11062	RAG0_11060	RAG0_11059	RAG0_11058	RAG0_11057	RAG0_11056
		MDM		RAG0_11086	RAG0_11085	RAG0_11084	RAG0_11083	RAG0_11082	no GM	RAG0_11081	RAG0_11077	RAG0_11076	RAG0_11075	RAG0_11074	(no GM)	RAG0_11072/3	RAG0_11071	RAG0_11070	RAG0_11069	RAG0_11068	RAG0_11067	RAG0_11066	RAG0_11065	RAG0_11063	RAG0_11062	RAG0_11060	RAG0_11059	RAG0_11058	RAG0_11057	RAG0_11056
				TF			mono-oxygenase	MFS transporter			(70 aa)	hydrolase	oxido-reductase	DSBA-family oxido-red.	(63 aa)	transporter	hydrolase			ABC-type transporter		(50 aa)		ATPase (transport protein)	hydrolase (DNA replication)
									PKS10
	R. commune	SMURF		RCO7_14023	RCO7_14031	RCO7_14032	RCO7_14067	RCO7_02747	RCO7_12021	RCO7_14034	RCO7_02743	RCO7_02742	RCO7_02741	RCO7_02740	RCO7_02739
	UK7	MDM		RCO7_14023	RCO7_14031	RCO7_14032	RCO7_14067	RCO7_02747	RCO7_12021	RCO7_14034	RCO7_02743	RCO7_02742	RCO7_02741	RCO7_02740	RCO7_02739
									PKS10
	R. secalis	SMURF						RSE6_03445	RSE6_03443	RSE6_03442	RSE6_03441	RSE6_03440	RSE6_03438	RSE6_03437	RSE6_03436
		MDM	n/a					RSE6_03445	RSE6_03443	RSE6_03442	RSE6_03441	RSE6_03440	RSE6_03438	RSE6_03437	RSE6_03436
									PKS10
	R. agropyri	SMURF						RAG0_14635	RAG0_14636	RAG0_14637	RAG0_14638	RAG0_14639	RAG0_14640	RAG0_14641	RAG0_14642
		MDM						RAG0_14635	RAG0_14636	RAG0_14637	RAG0_14638	RAG0_14639	RAG0_14640	RAG0_14641	RAG0_14642
								hydrolase (protease)				citrate synthase (transf.)	dioxy-genase	lyase (dehydra-tase)	MFS transporter
																								PKS11
	R. commune	SMURF		RCO7_02348	RCO7_02349	RCO7_02350	RCO7_02351	RCO7_02352	RCO7_02353	RCO7_02354	RCO7_02355	no GM	no GM	RCO7_02356	RCO7_02357	RCO7_02358		RCO7_02359	RCO7_02360	RCO7_02361	RCO7_02362	RCO7_02363	RCO7_02364	RCO7_12022	RCO7_02366	RCO7_02367		RCO7_02368	RCO7_02369
	UK7	MDM		RCO7_02348	RCO7_02349	RCO7_02350	RCO7_02351	RCO7_02352	RCO7_02353	RCO7_02354	RCO7_02355	no GM	no GM	RCO7_02356	RCO7_02357	RCO7_02358		RCO7_02359	RCO7_02360	RCO7_02361	RCO7_02362	RCO7_02363	RCO7_02364	RCO7_12022	RCO7_02366	RCO7_02367		RCO7_02368	RCO7_02369
																								PKS11
	R. secalis	SMURF		RSE6_02953	RSE6_02954	RSE6_02955	RSE6_02956	RSE6_02957	RSE6_02958	RSE6_02959	RSE6_02960	RSE6_02961	RSE6_02962	RSE6_02963	RSE6_02964	RSE6_02965	RSE6_02966	RSE6_02967	RSE6_02968	RSE6_02969	RSE6_02970			RSE6_02971	RSE6_02973	RSE6_02975	RSE6_02976	RSE6_02977	RSE6_02978
		MDM	n/a	RSE6_02953	RSE6_02954	RSE6_02955	RSE6_02956	RSE6_02957	RSE6_02958	RSE6_02959	RSE6_02960	RSE6_02961	RSE6_02962	RSE6_02963	RSE6_02964	RSE6_02965	RSE6_02966	RSE6_02967	RSE6_02968	RSE6_02969	RSE6_02970			RSE6_02971	RSE6_02973	RSE6_02975	RSE6_02976	RSE6_02977	RSE6_02978
																								PKS11
	R. agropyri	SMURF		RAG0_09623	RAG0_09624	RAG0_09625	RAG0_09627	RAG0_09628	RAG0_09629	RAG0_09630	RAG0_09631	RAG0_09633	RAG0_09634	RAG0_09635	RAG0_09636	RAG0_09638	RAG0_09639	RAG0_09640	RAG0_09641	RAG0_09642	RAG0_09643	RAG0_09644	RAG0_09645	RAG0_09646	RAG0_09647	RAG0_09648		RAG0_09650	RAG0_09651
		MDM		RAG0_09623	RAG0_09624	RAG0_09625	RAG0_09627	RAG0_09628	RAG0_09629	RAG0_09630	RAG0_09631	RAG0_09633	RAG0_09634	RAG0_09635	RAG0_09636	RAG0_09638	RAG0_09639	RAG0_09640	RAG0_09641	RAG0_09642	RAG0_09643	RAG0_09644	RAG0_09645	RAG0_09646	RAG0_09647	RAG0_09648		RAG0_09650	RAG0_09651
				hydrolase (glucosi-dase)	GTP-bindg. Protein			(oxido-reductase)	transferase	ribosomal protein		(85 aa)		TF	(DNA hydrolysis)	hydrolase (deami-nase)	65 aa	TF (MYND domain protein)		(splicing factor)	eIF-4A					TF	(100 aa)	GTP-bindg. protein	MFS transporter
						NRPS2					PKS12
	R. commune	SMURF		RCO7_08999	RCO7_09000	RCO7_12009	RCO7_09002	RCO7_09003	RCO7_09004	RCO7_09005	RCO7_12023	RCO7_14008	RCO7_09007
	UK7	MDM		RCO7_08999	RCO7_09000	RCO7_12009	RCO7_09002	RCO7_09003	RCO7_09004	RCO7_09005	RCO7_12023	RCO7_14008	RCO7_09007
						NRPS2					PKS12
	R. secalis	SMURF		RSE6_11867	RSE6_11868	RSE6_11869	RSE6_11870	RSE6_11871	RSE6_11872	RSE6_11873	RSE6_11874	RSE6_11875	RSE6_11877
		MDM	n/a	RSE6_11867	RSE6_11868	RSE6_11869	RSE6_11870	RSE6_11871	RSE6_11872	RSE6_11873	RSE6_11874	RSE6_11875	RSE6_11877
						NRPS2					PKS12
	R. agropyri	SMURF		RAG0_06070	RAG0_06071	RAG0_06072	RAG0_06073	RAG0_06074	RAG0_06075	RAG0_06077	RAG0_06078	RAG0_06079	RAG0_06080
		MDM	no Cluster	RAG0_06070	RAG0_06071	RAG0_06072	RAG0_06073	RAG0_06074	RAG0_06075	RAG0_06077	RAG0_06078	RAG0_06079	RAG0_06080
				transferase			MFS transporter			TF			glycogen synthase (transf.)
							PKS13
	R. commune	SMURF		RCO7_14044	RCO7_14045	RCO7_14060	RCO7_12024	RCO7_11346
	UK7	MDM		RCO7_14044	RCO7_14045	RCO7_14060	RCO7_12024	RCO7_11346
	R. secalis	SMURF	no gene
		MDM	no gene
	R. agropyri	SMURF	no gene
		MDM	no gene
								(enoyl-CoA) hydratase
															NRPS1
	R. commune	SMURF		RCO7_05324	RCO7_05323	RCO7_14041	RCO7_05322	RCO7_05321	RCO7_05320	RCO7_05319	RCO7_14050	RCO7_05318	RCO7_05317	RCO7_05316	RCO7_12008	RCO7_05314	no GM	RCO7_05313	RCO7_05312	RCO7_05311	RCO7_05310	RCO7_05309	RCO7_14049	RCO7_14040	RCO7_05308
	UK7	MDM	no Cluster	RCO7_05324	RCO7_05323	RCO7_14041	RCO7_05322	RCO7_05321	RCO7_05320	RCO7_05319	RCO7_14050	RCO7_05318	RCO7_05317	RCO7_05316	RCO7_12008	RCO7_05314	no GM	RCO7_05313	RCO7_05312	RCO7_05311	RCO7_05310	RCO7_05309	RCO7_14049	RCO7_14040	RCO7_05308
															NRPS1
	R. secalis			RSE6_06857	RSE6_02961*	RSE6_06856	RSE6_06855	RSE6_06854	RSE6_06853	RSE6_06852	RSE6_06851	RSE6_06850	RSE6_06849	RSE6_06848	RSE6_06847	RSE6_06846	RSE6_06845	RSE6_06844	RSE6_06843	RSE6_06842	RSE6_06840	RSE6_06839	RSE6_06838	RSE6_06837	RSE6_06835
		MDM	no Cluster	RSE6_06857	RSE6_02691*	RSE6_06856	RSE6_06855	RSE6_06854	RSE6_06853	RSE6_06852	RSE6_06851	RSE6_06850	RSE6_06849	RSE6_06848	RSE6_06847	RSE6_06846	RSE6_06845	RSE6_06844	RSE6_06843	RSE6_06842	RSE6_06840	RSE6_06839	RSE6_06838	RSE6_06837	RSE6_06835
															NRPS1
	R. agropyri	SMURF		RAG0_01676	RAG0_01674		RAG0_01673	(RAG0_01672	RAG0_01671	RAG0_01670	RAG0_01669	RAG0_01668	RAG0_01667	RAG0_01666	RAG0_01665	RAG0_01664	RAG0_01663	RAG0_01661	RAG0_01660	RAG0_01659	RAG0_01658	RAG0_01657	RAG0_01656	RAG0_01654	RAG0_01653
		MDM		RAG0_01676	RAG0_01674		RAG0_01673	(RAG0_01672)	RAG0_01671	RAG0_01670	RAG0_01669	RAG0_01668	RAG0_01667	RAG0_01666	RAG0_01665	RAG0_01664	RAG0_01663	RAG0_01661	RAG0_01660	RAG0_01659	RAG0_01658	RAG0_01657	RAG0_01656	RAG0_01654	RAG0_01653
									(MFS trans-porter?)	glucosyl-transferase		cytochrome P450	oxido-reductase	oxido-reductase		galactose oxidase		tRNA synthetase			TF
											NRPS2					PKS12
	R. commune	SMURF	no Cluster	RCO7_08995	RCO7_08996	RCO7_08997	RCO7_08998	no GM	RCO7_08999	RCO7_09000	RCO7_12009	RCO7_09002	RCO7_09003	RCO7_09004	RCO7_09005	RCO7_12023	RCO7_14008	RCO7_09007
	UK7	MDM	no Cluster	RCO7_08995	RCO7_08996	RCO7_08997	RCO7_08998	no GM	RCO7_08999	RCO7_09000	RCO7_12009	RCO7_09002	RCO7_09003	RCO7_09004	RCO7_09005	RCO7_12023	RCO7_14008	RCO7_09007
											NRPS2					PKS12
	R. secalis	SMURF	no Cluster	RSE6_11861	RSE6_11862	RSE6_11863	RSE6_11864	RSE6_11865	RSE6_11867	RSE6_11868	RSE6_11869	RSE6_11870	RSE6_11871	RSE6_11872	RSE6_11873	RSE6_11874	RSE6_11875	RSE6_11877
		MDM	n/a	RSE6_11861	RSE6_11862	RSE6_11863	RSE6_11864	RSE6_11865	RSE6_11867	RSE6_11868	RSE6_11869	RSE6_11870	RSE6_11871	RSE6_11872	RSE6_11873	RSE6_11874	RSE6_11875	RSE6_11877
											NRPS2					PKS12
	R. agropyri	SMURF	no Cluster	RAG0_06066	RAG0_06067	RAG0_06068	RAG0_06069	no GM	RAG0_06070	RAG0_06071	RAG0_06072	RAG0_06073	RAG0_06074	RAG0_06075	RAG0_06077	RAG0_06078	RAG0_06079	RAG0_06080
		MDM		RAG0_06066	RAG0_06067	RAG0_06068	RAG0_06069	no GM	RAG0_06070	RAG0_06071	RAG0_06072	RAG0_06073	RAG0_06074	RAG0_06075	RAG0_06077	RAG0_06078	RAG0_06079	RAG0_06080
					oxido-reductase	LCFA acyl-CoA ligase			transferase			MFS transporter	(F-box domain protein)					glycogen synthase
												NRPS3
	R. commune	SMURF				RCO7_04443	RCO7_04442	RCO7_04441	RCO7_04440	RCO7_14007	RCO7_04439	RCO7_12010	RCO7_04437	RCO7_04436	RCO7_04435	RCO7_04434
	UK7	MDM	no Cluster			RCO7_04443	RCO7_04442	RCO7_04441	RCO7_04440	RCO7_14007	RCO7_04439	RCO7_12010	RCO7_04437	RCO7_04436	RCO7_04435	RCO7_04434
												NRPS3
	R. secalis	SMURF		RSE6_05709	RSE6_05708	RSE6_05707	RSE6_05706	RSE6_05705	RSE6_05704	RSE6_05703	RSE6_05702	RSE6_05701	RSE6_05699	RSE6_05698	RSE6_05697	RSE6_05696
		MDM	no Cluster	RSE6_05709	RSE6_05708	RSE6_05707	RSE6_05706	RSE6_05705	RSE6_05704	RSE6_05703	RSE6_05702	RSE6_05701	RSE6_05699	RSE6_05698	RSE6_05697	RSE6_05696
												NRPS3
	R. agropyri	SMURF		RAG0_00576	RAG0_00575	RAG0_00574	RAG0_00572	RAG0_00571	RAG0_00570	RAG0_00569	RAG0_00567	RAG0_00566	RAG0_00564	RAG0_00563	RAG0_00562	RAG0_00561
		MDM		RAG0_00576	RAG0_00575	RAG0_00574	RAG0_00572	RAG0_00571	RAG0_00570	RAG0_00569	RAG0_00567	RAG0_00566	RAG0_00564	RAG0_00563	RAG0_00562	RAG0_00561
				75 aa	62 aa		TF		acetyl transferase		NAD-dep. epimer./de-hydratase		hydroxylase	(TPR repeat-containing protein)
																NRPS4
	R. commune	SMURF		RCO7_09797	RCO7_09796		RCO7_09795	RCO7_09794	RCO7_09793	RCO7_09792	RCO7_09791	RCO7_09790	RCO7_09789	RCO7_09788	RCO7_09787	RCO7_12011	RCO7_09785	RCO7_09784	RCO7_09783
	UK7	MDM		RCO7_09797	RCO7_09796		RCO7_09795	RCO7_09794	RCO7_09793	RCO7_09792	RCO7_09791	RCO7_09790	RCO7_09789	RCO7_09788	RCO7_09787	RCO7_12011	RCO7_09785	RCO7_09784	RCO7_09783
																NRPS4
	R. secalis	SMURF		RSE6_12882	RSE6_12881	RSE6_12880		RSE6_12879	RSE6_12878	RSE6_12877	RSE6_12876	RSE6_12875	RSE6_12874	RSE6_12872	RSE6_12871	RSE6_12870	RSE6_12868	RSE6_12865	RSE6_12864
		MDM	n/a	RSE6_12882	RSE6_12881	RSE6_12880		RSE6_12879	RSE6_12878	RSE6_12877	RSE6_12876	RSE6_12875	RSE6_12874	RSE6_12872	RSE6_12871	RSE6_12870	RSE6_12868	RSE6_12865	RSE6_12864
																NRPS4
	R. agropyri	SMURF		RAG0_10273	RAG0_10272		RAG0_10271	RAG0_10270	RAG0_10268	RAG0_10267	RAG0_10266	RAG0_10265	RAG0_10264	RAG0_10263	RAG0_10262	RAG0_10261	RAG0_10259	RAG0_10255	RAG0_10254
		MDM		RAG0_10273	RAG0_10272		RAG0_10271	RAG0_10270	RAG0_10268	RAG0_10267	RAG0_10266	RAG0_10265	RAG0_10264	RAG0_10263	RAG0_10262	RAG0_10261	RAG0_10259	RAG0_10255	RAG0_10254
				(aa) transporter		77 aa		ABC transporter	SPO76 (sister chr. coh./DNA repair)		(mRNA capping enzyme)		61 aa	hydrolase (acyltrans-ferase)	ABC transporter		sidero-phore transporter	fatty acid desaturase	hydrolase (GH75)
															NRPS-like1
	R. commune	SMURF		RCO7_07066		RCO7_07067	RCO7_07068				RCO7_07070			RCO7_07071	RCO7_07072	RCO7_07073	RCO7_07074	RCO7_07075	RCO7_07076	RCO7_07077
	UK7	MDM		RCO7_07066		RCO7_07067	RCO7_07068				RCO7_07070			RCO7_07071	RCO7_07072	RCO7_07073	RCO7_07074	RCO7_07075	RCO7_07076	RCO7_07077
															NRPS-like1
	R. secalis	SMURF		RSE6_09173	RSE6_09174	RSE6_09175	RSE6_09177	RSE6_09178	RSE6_09179	RSE6_09182	RSE6_09183		RSE6_09184	RSE6_09185	RSE6_09186	RSE6_09187	RSE6_09189	RSE6_09190	RSE6_09191	RSE6_09192
		MDM	no Cluster	RSE6_09173	RSE6_09174	RSE6_09175	RSE6_09177	RSE6_09178	RSE6_09179	RSE6_09182	RSE6_09183		RSE6_09184	RSE6_09185	RSE6_09186	RSE6_09187	RSE6_09189	RSE6_09190	RSE6_09191	RSE6_09192
															NRPS-like1
	R. agropyri	SMURF		RAG0_14980		RAG0_14977	RAG0_14973	RAG0_14972	RAG0_14971		RAG0_14969	RAG0_14967	RAG0_14966	RAG0_14965	RAG0_14964	RAG0_14963	RAG0_14961	RAG0_14960	RAG0_14959	RAG0_14958
		MDM		RAG0_14980		RAG0_14977	RAG0_14973	RAG0_14972	RAG0_14971		RAG0_14969	RAG0_14967	RAG0_14966	RAG0_14965	RAG0_14964	RAG0_14963	RAG0_14961	RAG0_14960	RAG0_14959	RAG0_14958
				phenyl-acetyl-CoA ligase	(29 aa)	WD40 repeat-cont. prot.	hydrolase (amidase)		31 aa	68 aa			66 aa	cytochrome P450		TF	hydrolase
																			NRPS-like2
	R. commune	SMURF		RCO7_01731	RCO7_01730	RCO7_01729	RCO7_01728	RCO7_01727				RCO7_01726	RCO7_01725	RCO7_01724	RCO7_01723	RCO7_01722			RCO7_01721	RCO7_01720	RCO7_01719	RCO7_01718	RCO7_01717	RCO7_01716	RCO7_01715	RCO7_01714
	UK7	MDM	no Cluster	RCO7_01731	RCO7_01730	RCO7_01729	RCO7_01728	RCO7_01727				RCO7_01726	RCO7_01725	RCO7_01724	RCO7_01723	RCO7_01722			RCO7_01721	RCO7_01720	RCO7_01719	RCO7_01718	RCO7_01717	RCO7_01716	RCO7_01715	RCO7_01714
																			NRPS-like2
	R. secalis	SMURF		RSE6_02147	RSE6_02145	RSE6_02144	RSE6_02143	RSE6_02142		RSE6_02141	RSE6_02140	RSE6_02139	RSE6_02138	RSE6_02137	RSE6_02136	RSE6_02135	RSE6_02134		RSE6_02132	RSE6_02131	RSE6_02129	RSE6_02128	RSE6_02127	RSE6_02126	RSE6_02125	RSE6_02124	RSE6_02123
		MDM	no Cluster	RSE6_02147	RSE6_02145	RSE6_02144	RSE6_02143	RSE6_02142		RSE6_02141	RSE6_02140	RSE6_02139	RSE6_02138	RSE6_02137	RSE6_02136	RSE6_02135	RSE6_02134		RSE6_02132	RSE6_02131	RSE6_02129	RSE6_02128	RSE6_02127	RSE6_02126	RSE6_02125	RSE6_02124	RSE6_02123
																			NRPS-like2
	R. agropyri	SMURF		RAG0_00384	RAG0_00383	RAG0_00382	RAG0_00381	RAG0_00380	RAG0_00379	RAG0_00378	RAG0_00377	RAG0_00376	RAG0_00375	RAG0_00374	RAG0_00373	RAG0_00372		RAG0_00371	RAG0_00370	RAG0_00369	RAG0_00368	RAG0_00367	RAG0_00366	RAG0_00365	RAG0_00364	RAG0_00363	RAG0_00362
		MDM		RAG0_00384	RAG0_00383	RAG0_00382	RAG0_00381	RAG0_00380	RAG0_00379	RAG0_00378	RAG0_00377	RAG0_00376	RAG0_00375	RAG0_00374	RAG0_00373	RAG0_00372		RAG0_00371	RAG0_00370	RAG0_00369	RAG0_00368	RAG0_00367	RAG0_00366	RAG0_00365	RAG0_00364	RAG0_00363	RAG0_00362
				hydrolase (phospha-tase)	(rho GDP dissociation inhibitor)	TF				ser/thr protein kinase	cytochrome P450		TF	hydrolase	hydrolase	permease	99 aa	103 aa		(ring finger domain)	(recombi-nation)	79 aa	dehydro-genase		methyl transferase		94 aa
						NRPS-like3
	R. commune	SMURF	no Cluster	RCO7_03938		RCO7_03937	RCO7_03936	RCO7_03935		RCO7_03934	RCO7_03933	RCO7_03932	RCO7_03931	RCO7_03930	RCO7_03929	RCO7_03928	RCO7_03927
	UK7	MDM	no Cluster	RCO7_03938		RCO7_03937	RCO7_03936	RCO7_03935		RCO7_03934	RCO7_03933	RCO7_03932	RCO7_03931	RCO7_03930	RCO7_03929	RCO7_03928	RCO7_03927
						NRPS-like3
	R. secalis	SMURF	no Cluster	RSE6_04993		RSE6_04992	RSE6_04991	RSE6_04990	RSE6_04988	RSE6_04986	RSE6_04985	RSE6_04984	RSE6_04983	RSE6_04982	RSE6_04981	RSE6_04980	RSE6_04979
		MDM	n/a	RSE6_04993		RSE6_04992	RSE6_04991	RSE6_04990	RSE6_04988	RSE6_04986	RSE6_04985	RSE6_04984	RSE6_04983	RSE6_04982	RSE6_04981	RSE6_04980	RSE6_04979
						NRPS-like3
	R. agropyri	SMURF	no Cluster	RAG0_08389	RAG0_08388	RAG0_08387	RAG0_08386	RAG0_08385	RAG0_08384	RAG0_08382	RAG0_08381	RAG0_08380	RAG0_08379	RAG0_08378	RAG0_08377	RAG0_08376	RAG0_08375
		MDM		RAG0_08389	RAG0_08388	RAG0_08387	RAG0_08386	RAG0_08385	RAG0_08384	RAG0_08382	RAG0_08381	RAG0_08380	RAG0_08379	RAG0_08378	RAG0_08377	RAG0_08376	RAG0_08375
					83 aa		mitoch. carrier protein		69 aa
					NRPS-like4
	R. commune	SMURF	no Cluster	RCO7_09601	RCO7_09600	RCO7_09599	RCO7_09598	RCO7_09597	RCO7_09596	RCO7_09595
	UK7	MDM		RCO7_09601	RCO7_09600	RCO7_09599	RCO7_09598	RCO7_09597	RCO7_09596	RCO7_09595
					NRPS-like4
	R. secalis	SMURF	no Cluster	RSE6_12641	RSE6_12640	RSE6_12639	RSE6_12638	RSE6_12637	RSE6_12636	RSE6_12635	RSE6_12634
		MDM	n/a	RSE6_12641	RSE6_12640	RSE6_12639	RSE6_12638	RSE6_12637	RSE6_12636	RSE6_12635	RSE6_12634
					NRPS-like4
	R. agropyri	SMURF		RAG0_04062	RAG0_04061	RAG0_04060	RAG0_04059	RAG0_04057	RAG0_04056	RAG0_04054	RAG0_04053
		MDM		RAG0_04062	RAG0_04061	RAG0_04060	RAG0_04059	RAG0_04057	RAG0_04056	RAG0_04054	RAG0_04053
				MFS transporter				hydrolase (metallo-protease)		(DNA repair RAD16)	89 aa
														DMATS1
	R. commune	SMURF		RCO7_07602	RCO7_07603	RCO7_07604	RCO7_07605	RCO7_07606	RCO7_07607		RCO7_07608	RCO7_07609	RCO7_07610	RCO7_07611	RCO7_07612			RCO7_07613	RCO7_07614	RCO7_07615			RCO7_07616	RCO7_07617
	UK7	MDM		RCO7_07602	RCO7_07603	RCO7_07604	RCO7_07605	RCO7_07606	RCO7_07607		RCO7_07608	RCO7_07609	RCO7_07610	RCO7_07611	RCO7_07612			RCO7_07613	RCO7_07614	RCO7_07615			RCO7_07616	RCO7_07617
														DMATS1
	R. secalis	SMURF		RSE6_09879	RSE6_09880	RSE6_09881	RSE6_09882	RSE6_09885	RSE6_09886	RSE6_09887	RSE6_09888	RSE6_09889	RSE6_09890	RSE6_09891	RSE6_09892	RSE6_09893	RSE6_09894	RSE6_09895	RSE6_09896	RSE6_09897	RSE6_09898		RSE6_09902	RSE6_09904
		MDM		RSE6_09879	RSE6_09880	RSE6_09881	RSE6_09882	RSE6_09885	RSE6_09886	RSE6_09887	RSE6_09888	RSE6_09889	RSE6_09890	RSE6_09891	RSE6_09892	RSE6_09893	RSE6_09894	RSE6_09895	RSE6_09896	RSE6_09897	RSE6_09898		RSE6_09902	RSE6_09904
														DMATS1
	R. agropyri	SMURF		RAG0_12090	RAG0_12089	RAG0_12088	RAG0_12087	RAG0_12084		RAG0_12082	RAG0_12081	RAG0_12080	RAG0_12079	RAG0_12078	RAG0_12077	RAG0_12076	RAG0_12074	RAG0_12072	RAG0_12071			RAG0_12070	RAG0_12069	RAG0_12065
		MDM	no Cluster	RAG0_12090	RAG0_12089	RAG0_12088	RAG0_12087	RAG0_12084		RAG0_12082	RAG0_12081	RAG0_12080	RAG0_12079	RAG0_12078	RAG0_12077	RAG0_12076	RAG0_12074	RAG0_12072	RAG0_12071			RAG0_12070	RAG0_12069	RAG0_12065
				ABC transporter	cytochrome P450	dioxy-genase	cytochrome P450	transferase		35 aa	cytochrome P450	OMT	cytochrome P450			57 aa	84 aa	hydrolase (manno-sidase	(phospho-) transferase	hydrolase			(peptidase)	U-box containing protein
						DMATS2
	R. commune	SMURF		RCO7_10949	RCO7_10948	RCO7_10947	RCO7_10946	RCO7_10943	RCO7_10942	RCO7_10941	RCO7_10940		RCO7_10937		RCO7_10938	RCO7_10939
	UK7	MDM		RCO7_10949	RCO7_10948	RCO7_10947	RCO7_10946	RCO7_10943	RCO7_10942	RCO7_10941	RCO7_10940		RCO7_10937		RCO7_10938	RCO7_10939
						DMATS2
	R. secalis	SMURF			RSE6_14354	RSE6_14352	RSE6_14351	RSE6_14350	RSE6_14349	RSE6_14348	RSE6_14347	RSE6_14346	RSE6_14341	RSE6_14342	RSE6_14343	RSE6_14344
		MDM	n/a		RSE6_14354	RSE6_14352	RSE6_14351	RSE6_14350	RSE6_14349	RSE6_14348	RSE6_14347	RSE6_14346	RSE6_14341	RSE6_14342	RSE6_14343	RSE6_14344
						DMATS2
	R. agropyri	SMURF		RAG0_16375	RAG0_16376	RAG0_16377	RAG0_16378	RAG0_16379	RAG0_16380	RAG0_16381	RAG0_16382	RAG0_16383	RAG0_16384		RAG0_16385	RAG0_16386
		MDM		RAG0_16375	RAG0_16376	RAG0_16377	RAG0_16378	RAG0_16379	RAG0_16380	RAG0_16381	RAG0_16382	RAG0_16383	RAG0_16384		RAG0_16385	RAG0_16386
				(enoyl-CoA) hydratase	cytochrome P450		glucosyl-transferase		hydrolase		(small GTPase)		hydrolase
					PKS4											DMATS3
	R. commune	SMURF		RCO7_07691	RCO7_12015	RCO7_14066	RCO7_07693	RCO7_14065	RCO7_07694	RCO7_07695	RCO7_07696	RCO7_07697	RCO7_07698	RCO7_07699	RCO7_07700	RCO7_07701	RCO7_07702	RCO7_07703	RCO7_07704
	UK7	MDM	n/a	RCO7_07691	RCO7_12015	RCO7_14066	RCO7_07693	RCO7_14065	RCO7_07694	RCO7_07695	RCO7_07696	RCO7_07697	RCO7_07698	RCO7_07699	RCO7_07700	RCO7_07701	RCO7_07702	RCO7_07703	RCO7_07704
					PKS4											DMATS3
	R. secalis	SMURF		RSE6_10009	RSE6_10010	RSE6_10011	RSE6_10012	RSE6_10013	RSE6_10014	RSE6_10015	RSE6_10016	RSE6_10017	RSE6_10018	RSE6_10019	RSE6_10020	RSE6_10021	RSE6_10022	RSE6_10023	RSE6_10024
		MDM	n/a	RSE6_10009	RSE6_10010	RSE6_10011	RSE6_10012	RSE6_10013	RSE6_10014	RSE6_10015	RSE6_10016	RSE6_10017	RSE6_10018	RSE6_10019	RSE6_10020	RSE6_10021	RSE6_10022	RSE6_10023	RSE6_10024
					PKS4											DMATS3
	R. agropyri	SMURF		RAG0_16104	RAG0_16105	no GM	RAG0_16106	no GM	RAG0_16107	RAG0_16108	RAG0_16109	RAG0_16110	RAG0_16111	RAG0_16112	RAG0_16113	RAG0_16114	RAG0_16115	RAG0_16116	RAG0_16117
		MDM	n/a	RAG0_16104	RAG0_16105	no GM	RAG0_16106	no GM	RAG0_16107	RAG0_16108	RAG0_16109	RAG0_16110	RAG0_16111	RAG0_16112	RAG0_16113	RAG0_16114	RAG0_16115	RAG0_16116	RAG0_16117
				cytochrome P450		(36 aa)	cytochrome P450		Myb-like TF	cytochrome P450	OMT	cytochrome P450	hydrolase (b-lacta-mase)	GMC oxido-recductase	dioxy-genase			MFS transporter	cytochrome P450
