# Supplementary material for: Comparative genomics to explore phylogenetic relationship, cryptic sexual potential and host specificity of Rhynchosporium species on grasses
Source: BMC Genomics. 2016 Nov 22;17:953. doi: 10.1186/s12864-016-3299-5 (PMC5118889; doi:10.1186/s12864-016-3299-5)
Supplement: Additional file 8: Table S6. — RcSP homologs (gene IDs). (XLSX 12 kb) [file 12864_2016_3299_MOESM8_ESM.xlsx]

## Sheet: Tabelle1
	Table S6. RcSP homologs
	R. commune protein	Gene ID	Orthologs
			R. secalis	R. agropyri	R. orthosporum
	RcSP1.1	RCO7_08421
	RcSP1.2	RCO7_03178
	RcSP1.3	RCO7_08120	RSE6_16101
	RcSP2.1	RCO7_08943
	RcSP2.2	RCO7_01772		RAG0_00437
	RcSP3.1	RCO7_10357		RAG0_12799	ro_08003_gd2
	RcSP3.2	RCO7_00685	RSE609567	RAG0_07903	ro_02167_gd2 ro_09109_gd2
	RcSP3.3	RCO7_00686		RAG0_15961*	ROR1_00686*
	RcSP5.1	RCO7_11150
	RcSP5.2	RCO7_01166		RAG0_13926 RAG0_14518 RAG0_04832
	RcSP5.3	RCO7_04066		RAG0_06147
	RcSP5.4	RCO7_06632	RSE6_08626	RAG0_01892
				* partial sequence
