# Supplementary material for: Comparative genomics to explore phylogenetic relationship, cryptic sexual potential and host specificity of Rhynchosporium species on grasses
Source: BMC Genomics. 2016 Nov 22;17:953. doi: 10.1186/s12864-016-3299-5 (PMC5118889; doi:10.1186/s12864-016-3299-5)
Supplement: Additional file 13: Table S8. — Genbank and internal numbers (Rhynchosporium) for taxa used in this study. (XLSX 13 kb) [file 12864_2016_3299_MOESM13_ESM.xlsx]

## Sheet: Tabelle1
Table S8. Genbank and internal numbers (Rhynchosporium) for taxa used in this study.
Taxa listed here were used for phylogeny estimations in Figs 1, 3, S1
Phylum	Order	Species	Isolate	RPB1	RPB2	EF1a	18S	28S	ITS
Ascomycota	Helotiales	Rhynchosporium commune	UK7	RCO7_01618 *	RCO7_01111 *	RCO7_06381 *	KU844332 **
Ascomycota	Helotiales	Rhynchosporium secalis	02CH4-6a.1	RSE6_02009 *	RSE6_01391 *	RSE6_08265 *	KU844333 **
Ascomycota	Helotiales	Rhynchosporium agropyri	04CH-RAC-A.6.1	RAG0_00242 *	RAG0_09879 *	RAG0_10090 *	KU844334 **
Ascomycota	Helotiales	Rhynchosporium orthosporum	04CH-BAR-A.1.1.3	ROR1_01618*	ROR1_01111 *	ROR1_06381 *	KU844335 **
Ascomycota	Helotiales	Rhynchosporium lolii	15lp11	KU844338 ***	KU844339 ***	KU844337 ***	KU844336 **
Ascomycota	Helotiales	Leotia lubrica	OSC 100001	DQ471113	DQ470876	DQ471041	AY544687	AY544644	DQ491484
Ascomycota	Rhytismatales	Coccomyces dentatus	OSC 100021	-	DQ247789	DQ497605	AY544701	AY544657	DQ491499
Ascomycota	Rhytismatales	Potebniamyces pyri	OSC 100199	-	DQ470900	DQ471068	DQ470997	DQ470949	DQ491510
Ascomycota	Helotiales	Chlorociboria aeruginosa	OSC 100056	DQ471125	DQ470886	DQ471053	AY544713	AY544669	DQ491501
Ascomycota	Helotiales	Mollisia cinerea	OSC 100029	DQ471122	DQ470883	DQ471051	DQ470990	DQ470942	DQ491498
Ascomycota	Helotiales	Monilinia laxa	DAOM 231119	-	DQ470889	DQ471057	AY544714	AY544670	DQ491506
Ascomycota	Helotiales	Botryotinia fuckeliana	OSC 100012	DQ471116	DQ247786	DQ471045	AY544695	AY544651	DQ491491
Ascomycota	Helotiales	Dermea acerina	CBS 161.38	DQ471164	DQ247791	DQ471091	DQ247809	DQ247801	AF141164
Ascomycota	Helotiales	Cudoniella clavus	OSC 100054	DQ471128	DQ470888	DQ471056	DQ470992	DQ470944	DQ491502
Ascomycota	Helotiales	Lachnum virgineum	OSC 100002	-	DQ470877	DQ497602	AY544688	AY544646	DQ491485
Ascomycota	Helotiales	Geoglossum nigritum	OSC 100009	DQ471115	DQ470879	DQ471044	AY544694	AY544650	DQ491490
Ascomycota	Helotiales	Trichoglossum hirsutum	OSC 100017	DQ471119	DQ470881	DQ471049	AY544697	AY544653	DQ491494
Ascomycota	Helotiales	Marssonina brunnea f. sp. 'multigermtubi'	-	XP_007293407.1	XP_007292570.1	XP_007295240.1	-	-	-
Ascomycota	Helotiales	Sclerotinia sclerotiorum	1980 UF-70	XP_001595664.1	XP_001598796.1	XP_001594091.1	-	-	-
Ascomycota	Pleosporales	Pyrenophora tritici-repentis	Pt-1C-BFP	XP_001933815.1	XP_001934943.1	XP_001930631.1	-	-	-
Ascomycota	Pleosporales	Pyrenophora teres f. teres	0-1	XP_003304626.1	XP_003299905.1	XP_003297885.1	-	-	-
Ascomycota	Hypocreales	Fusarium graminearum	PH-1	XP_381019.1	ESU08125.1	XP_388987.1	-	-	-
Ascomycota	Hypocreales	Fusarium oxysporum ~	Fo5176	EMT61610.1	EGU88188.1	EGU83230.1	-	-	-
Ascomycota	Magnaporthales	Magnaporthe oryzae	70-15	XP_003709735.1	XP_003710821.1	XP_003716248.1	-	-	-
Ascomycota	Erysiphales	Blumeria graminis f. sp. hordei	DH14	CCU80873.1	CCU77176.1	CCU75376.1	-	-	-
Ascomycota	Pleosporales	Bipolaris sorokiniana	ND90Pr	XP_007704964.1	XP_007704669.1	XP_007703566.1	-	-	-
Ascomycota	Eurotiales	Aspergillus nidulans	FGSC A4	XP_657925.1	CBF82508.1	XP_661822.1	-	-	-
Ascomycota	Saccharomycetales	Saccharomyces cerevisiae	S288c	XP_710813.1	XP_718439.1	XP_711899.1	-	-	-
Ascomycota	Saccharomycetales	Candida albicans	SC5314	XP_003855101.1	XP_003853498.1	XP_003853076.1	-	-	-
Ascomycota	Capnodiales	Zymoseptoria tritici	IPO323	XP_003855101.1	XP_003853498.1	XP_003853076.1	-	-	-
Ascomycota	Pleosporales	Phaeosphaeria nodorum	SN15	XP_001792395.1	XP_001801698.1	XP_001801902.1	-	-	-
Ascomycota	Glomerellales	Colletotrichum graminicola	M1.001	EFQ33366.1	EFQ28418.1	EFQ26666.1	-	-	-
Ascomycota	?	Phialocephala subalpina	?	PAC_03775	PAC_03208	PAC_01292	-	-	-
RPB1, RPB2; RNA polymerase II subunits, EF1a; elongation factor 1a, 18S, 25S, ITS; rDNA genes and internal transcribed spacer
*	internal Rhynchosporium ID, unpublished
**	sequence information obtained by Sanger sequencing
***	sequence information obtained by alignment of sequence from R. lolii isolate 15lp11 to the genome of R. orthosporum
~	RPB1 sequence from Fusarium oxysporum f. sp. cubense, race 4
?	unknown
